# Supplementary material for: Functional MRI of imprinting memory in awake newborn domestic chicks
Source: Commun Biol. 2024 Oct 15;7:1326. doi: 10.1038/s42003-024-06991-z (PMC11480507; doi:10.1038/s42003-024-06991-z)
Supplement: Supplementary file 4 — Supplementary Data 1 [file 42003_2024_6991_MOESM4_ESM.zip]

Archive with 1 entries (1 files):
- Suppelemntary_Figure2.xlsx
