# Supplementary material for: Functional MRI of imprinting memory in awake newborn domestic chicks
Source: Commun Biol. 2024 Oct 15;7:1326. doi: 10.1038/s42003-024-06991-z (PMC11480507; doi:10.1038/s42003-024-06991-z)
Supplement: Supplementary file 4 — Supplementary Data 1 [file 42003_2024_6991_MOESM4_ESM.zip › Suppelemntary_Figure2.xlsx]

## Sheet: Supplementary Figure 2A
Resting State FD data	task-based FD data
0.0	0.0
0.0220243	0.054769500000000006
0.044446400000000004	0.0351088
0.23953000000000002	0.0466551
0.168227	0.0362099
0.0439384	0.00361575
0.026973900000000002	0.0167659
0.0436479	0.0350429
0.0266556	0.0315117
0.0348155	0.0477531
0.0233768	0.00935076
0.0187072	0.013532800000000001
0.0322086	0.0226098
0.0396757	0.018854299999999997
0.0103169	0.011944399999999999
0.0252287	0.00950733
0.0172553	0.007785739999999999
0.036145500000000004	0.017869299999999998
0.0630979	0.0346389
0.0272356	0.00252556
0.0268625	0.00484332
0.13406	0.036447400000000005
0.0938672	0.0359061
0.0273445	0.0151839
0.0137817	0.0149559
0.008073470000000001	0.0161125
0.0133357	0.0134187
0.0286582	0.0152004
0.027195599999999997	0.0184261
0.0180511	0.0128944
0.0887854	0.014418900000000002
0.07958960000000001	0.0165627
0.0369845	0.0162052
0.0496612	0.00847522
0.0188677	0.012370200000000001
0.0352132	0.0179525
0.116097	0.013370499999999999
0.07849110000000001	0.0105391
0.0228597	0.0134618
0.00604739	0.00481327
0.0413483	0.0323465
0.05477610000000001	0.0282112
0.0438414	0.020156
0.0300143	0.0222883
0.04147	0.0168015
0.036282999999999996	0.011282499999999999
0.0188711	0.0150322
0.013138	0.00718774
0.03034	0.014454400000000001
0.0449917	0.0179214
0.0228695	0.0246056
0.0194094	0.0961706
0.0193504	0.0817241
0.0220485	0.0479457
0.024318899999999997	0.018251800000000002
0.030522300000000002	0.0167988
0.0260934	0.027032099999999996
0.0362159	0.013000300000000001
0.0212024	0.00662572
0.0285625	0.0074766
0.017571899999999998	0.026763799999999997
0.0480715	0.0407343
0.06431289999999999	0.0129023
0.061230099999999996	0.0184063
0.0135625	0.0103033
0.0913725	0.0123391
0.08917810000000001	0.00614735
0.00946914	0.006689970000000001
0.00913947	0.0073899199999999995
0.0169687	0.00409197
0.019629	0.052951099999999994
0.013289	0.0504131
0.0143294	0.020502899999999998
0.0131492	0.0148158
0.0167821	0.0183064
0.0778325	0.011009099999999999
0.0779578	0.00546866
0.017696700000000003	0.0104683
0.0157394	0.00401621
0.0154953	0.0196595
0.00695395	0.013368399999999999
0.0068337499999999995	0.0104881
0.0911648	0.0125231
0.08785659999999999	0.00514353
0.00905754	0.0102593
0.016218299999999998	0.008647539999999999
0.0236993	0.011128200000000001
0.0177209	0.00427991
0.0150496	0.00610326
0.0302263	0.0160961
0.083954	0.026101000000000003
0.0550867	0.0209848
0.007180110000000001	0.00940063
0.013356699999999999	0.0254265
0.0160782	0.030171999999999997
0.0118224	0.014055300000000001
0.00885417	0.00547921
0.00667236	0.00951106
0.00504511	0.00671578
0.0175975	0.00823222
0.0956245	0.0160186
0.0945148	0.0111454
0.0288524	0.00426413
0.0201953	0.00892785
0.021384800000000002	0.010858
0.0666254	0.010419399999999999
0.06567229999999999	0.0114955
0.0669101	0.013444999999999999
0.0184501	0.00849299
0.0193709	0.00479301
0.018545600000000002	0.0191692
0.00961793	0.0183917
0.009416049999999999	0.0194428
0.041245	0.00726505
0.0373867	0.0170821
0.017442	0.0126058
0.0158366	0.00860199
0.00627348	0.00918446
0.0179896	0.0058008
0.062225699999999995	0.00475716
0.051714	0.020339299999999998
0.0164802	0.0307977
0.00825692	0.0181148
0.009987020000000001	0.014805299999999999
0.00395676	0.0133516
0.0163955	0.0199232
0.019424	0.007351979999999999
0.0819202	0.007253560000000001
0.0784961	0.006439820000000001
0.042911	0.00920115
0.0341753	0.00934926
0.0215865	0.0114091
0.0122086	0.0111921
0.0231858	0.0120409
0.0288111	0.0165599
0.0150777	0.017414199999999998
0.0185648	0.0113651
0.00503846	0.0114356
0.019850100000000002	0.0110775
0.11694	0.00973101
0.0866451	0.0155832
0.0226411	0.0164677
0.0991324	0.00457467
0.14315	0.0153161
0.0771039	0.011397899999999999
0.0475461	0.00810258
0.0327524	0.00767335
0.015875	0.010928799999999999
0.042614200000000005	0.0473001
0.024613799999999998	0.0438147
0.020902499999999997	0.029557099999999996
0.05181909999999999	0.0118055
0.0504694	0.00708347
0.0368122	0.0171696
0.0868786	0.0183528
0.007102990000000001	0.028225099999999996
0.0402526	0.0174757
0.0157498	0.0221115
0.0203337	0.028644399999999997
0.00910158	0.0103587
0.0090235	0.016889599999999998
0.0125966	0.0109875
0.007253	0.0107166
0.0232821	0.00571204
0.0485246	0.0163181
0.0492476	0.0156906
0.07944029999999999	0.00832694
0.09080859999999999	0.0428236
0.0170304	0.030225600000000002
0.0249149	0.018368699999999998
0.0242444	0.00946984
0.0463121	0.0240177
0.0217795	0.016896
0.007086489999999999	0.0110834
0.0187716	0.015235199999999999
0.00799668	0.0123975
0.0471084	0.0122199
0.0377633	0.00552422
0.0077351799999999995	0.00869692
0.0127719	0.00693187
0.0843152	0.00618881
0.0795592	0.0095253
0.0088154	0.0113521
0.0483642	0.014155300000000001
0.0396658	0.014557
0.0159365	0.0211375
0.018362899999999998	0.00461112
0.115424	0.0122562
0.0648992	0.0411389
0.031380000000000005	0.0373996
0.0115487	0.0394669
0.0174614	0.0151529
0.0190521	0.011008800000000001
0.0231775	0.023877000000000002
0.0185381	0.016926
0.0	0.0113065
0.046286100000000004	0.0110827
0.045597900000000004	0.0291715
0.052798	0.0474442
0.0694716	0.0427968
0.062002299999999996	0.0197325
0.057758500000000004	0.0231329
0.0736869	0.0116376
0.0406552	0.0516308
0.042873499999999995	0.0344959
0.044637500000000004	0.0238349
0.0785361	0.0690206
0.09708560000000001	0.07414699999999999
0.0776798	0.0369366
0.0411163	0.019075
0.07853489999999999	0.0210726
0.0539598	0.0192792
0.0587059	0.0295274
0.0553521	0.12823199999999998
0.0458994	0.0686118
0.0446459	0.0348764
0.0485582	0.0220025
0.0897423	0.020048299999999998
0.049514	0.00870456
0.113686	0.0050444700000000006
0.112457	0.0104389
0.0446538	0.015137800000000002
0.0900612	0.0227109
0.0332051	0.00829649
0.0550812	0.00807736
0.0549207	0.0123503
0.0704724	0.00815458
0.061625	0.008922639999999999
0.0358396	0.00844539
0.0594896	0.028509
0.0570075	0.0477108
0.08300840000000001	0.0462654
0.0819373	0.0123407
0.051903	0.0198713
0.0242245	0.0553299
0.0643785	0.171477
0.0271839	0.0762216
0.015027599999999999	0.0574061
0.0508509	0.0510099
0.0471764	0.219523
0.0487342	0.139717
0.0263699	0.039287100000000005
0.0721276	0.0206453
0.091038	0.021661800000000002
0.0881444	0.02754
0.0718519	0.14609
0.0715586	0.0827011
0.0296316	0.0482487
0.0378145	0.0320059
0.0702246	0.22463799999999998
0.09191540000000001	0.16331299999999999
0.054999900000000004	0.0405005
0.0361845	0.030094
0.0798122	0.0159101
0.0637997	0.200691
0.0339746	0.145142
0.0914628	0.0428554
0.107222	0.0841951
0.0472317	0.0640396
0.0627142	0.141422
0.0496936	0.116679
0.0229341	0.0993274
0.013750100000000001	0.0313369
0.057165299999999995	0.0277922
0.06576509999999999	0.0182638
0.013539699999999998	0.150478
0.10145200000000001	0.120008
0.103217	0.0986164
0.09471389999999999	0.0859411
0.0697734	0.037233100000000005
0.0369689	0.11755299999999999
0.0389329	0.0804358
0.041929	0.0538771
0.0349785	0.0592465
0.11316999999999999	0.0358828
0.0723583	0.0916373
0.051068999999999996	0.168479
0.0928751	0.102508
0.055147	0.0440213
0.0482912	0.07831289999999999
0.116618	0.0198882
0.083925	0.129374
0.0831215	0.128995
0.0463254	0.0648427
0.043436	0.023319899999999998
0.0327171	0.16184
0.0599418	0.13914200000000002
0.0768761	0.0546348
0.0815518	0.0503579
0.0764045	0.158605
0.0496798	0.0792913
0.0517976	0.026483800000000002
0.0419522	0.024981
0.0624401	0.0279308
0.0471818	0.06054349999999999
0.0379843	0.14451
0.0197704	0.0967584
0.06682679999999999	0.0416003
0.0779973	0.181643
0.0684044	0.0931055
0.0493062	0.0570175
0.0557132	0.0327461
0.0356597	0.0274762
0.049702	0.025230999999999996
0.0702686	0.0455924
0.0809223	0.026901599999999998
0.0728856	0.164078
0.07700280000000001	0.0967167
0.052032100000000005	0.0657027
0.0571674	0.0563574
0.0248553	0.0469063
0.0176736	0.0347378
0.0396122	0.0683714
0.112206	0.06221139999999999
0.07170699999999999	0.134625
0.0676872	0.0914312
0.0581468	0.0535374
0.041037000000000004	0.153897
0.0199724	0.11510899999999999
0.0262894	0.07558129999999999
0.0297803	0.0333151
0.060814999999999994	0.0412885
0.0556995	0.23473799999999997
0.0265158	0.16901
0.0821389	0.041652499999999995
0.08537550000000001	0.054809399999999994
0.09064710000000001	0.0382416
0.0802703	0.0644636
0.044667	0.14876799999999998
0.0326175	0.0811306
0.0334914	0.0360122
0.0477844	0.0576257
0.0556804	0.0276777
0.0396816	0.0147509
0.0428662	0.0224347
0.0589938	0.0301577
0.0769318	0.0176445
0.085217	0.045987099999999996
0.0140876	0.0281664
0.0750586	0.29706
0.0571455	0.1615
0.0814388	0.0421628
0.050340399999999993	0.0416962
0.0482863	0.029827799999999998
0.0809965	0.0464765
0.116358	0.00584769
0.10206699999999999	0.014600199999999999
0.039900200000000004	0.0417243
0.042019299999999996	0.0202976
0.0373355	0.0373617
0.0525628	0.013057099999999999
0.0402204	0.0524592
0.0337393	0.0462545
0.054140600000000004	0.00799817
0.0903115	0.022123200000000003
0.0473105	0.0261829
0.0452784	0.0195381
0.0217995	0.00930473
0.058536500000000005	0.0272421
0.0614784	0.0222619
0.0538879	0.205646
0.118761	0.060266299999999995
0.0746089	0.058091800000000006
0.0965714	0.035085899999999996
0.116783	0.0351589
0.0356284	0.0171064
0.0486655	0.0239506
0.0372423	0.00838692
0.050795400000000004	0.013922499999999999
0.0322703	0.0281389
0.0460411	0.015032300000000002
0.0447297	0.0244466
0.047455000000000004	0.0216194
0.0366129	0.032676500000000004
0.041830400000000004	0.0143067
0.08011460000000001	0.0185348
0.09956000000000001	0.0122883
0.0238121	0.0392954
0.111833	0.0127831
0.0807855	0.055935900000000004
0.026100400000000003	0.0666789
0.0840426	0.0209587
0.063668	0.013602300000000001
0.0325745	0.006767769999999999
0.055990399999999996	0.0160951
0.044058599999999996	0.0200476
0.0852821	0.045119599999999996
0.057890399999999995	0.0906169
0.0804419	0.0998527
0.0616248	0.043953900000000004
0.0	0.030384
0.00398458	0.0349737
0.0165873	0.016367399999999997
0.0064440899999999995	0.00998484
0.018910299999999998	0.0455495
0.0146416	0.0391763
0.00464469	0.022598399999999998
0.0492034	0.0167623
0.053986900000000004	0.013689000000000002
0.015006	0.0388706
0.00434487	0.041589100000000004
0.0147822	0.00650782
0.0106601	0.0265687
0.00245584	0.008632049999999999
0.041317900000000005	0.0457803
0.038375900000000004	0.027550599999999998
0.0453589	0.025714300000000002
0.10209299999999999	0.02148
0.0947039	0.009321939999999999
0.0377329	0.00769824
0.024663499999999998	0.0217737
0.010081900000000001	0.0250992
0.007357239999999999	0.014175799999999999
0.00235337	0.00560724
0.00300052	0.0215588
0.0069559999999999995	0.031653799999999996
0.0433471	0.025962400000000004
0.0124323	0.0133798
0.018108	0.08270340000000001
0.00737375	0.0679174
0.0944326	0.027306599999999997
0.118574	0.01014
0.0180453	0.0343141
0.015282399999999998	0.032906200000000004
0.00590333	0.0161715
0.0595534	0.0190323
0.0472732	0.0131133
0.019037000000000002	0.0107325
0.00632318	0.0208252
0.007266549999999999	0.053620999999999995
0.0614339	0.0760348
0.0335943	0.049888300000000003
0.0545315	0.0201851
0.0479137	0.0253846
0.031182599999999998	0.0317232
0.0189855	0.030832900000000003
0.0217587	0.01639
0.00261831	0.0105595
0.0877603	0.0374672
0.0722743	0.0368492
0.0658579	0.0636253
0.0825434	0.058876700000000004
0.0599221	0.0145484
0.0467194	0.026352599999999997
0.0454435	0.044695200000000004
0.0285277	0.0282989
0.0308608	0.013595099999999999
0.160556	0.020444399999999998
0.124743	0.033206200000000005
0.0263561	0.00572737
0.005458289999999999	0.07565619999999999
0.00575518	0.075116
0.00245035	0.0302877
0.0484313	0.0236154
0.0710749	0.016514300000000003
0.0379815	0.0158833
0.008321789999999999	0.00599748
0.00828727	0.00505261
0.0552523	0.00694631
0.0382952	0.013541800000000001
0.0257872	0.0202413
0.00989272	0.08534270000000001
0.00436253	0.06747689999999999
0.0058740500000000005	0.0202766
0.00661958	0.019333200000000002
0.005605290000000001	0.0157718
0.125084	0.0103297
0.10982099999999999	0.019646900000000002
0.0143134	0.0166977
0.049043199999999995	0.060277700000000003
0.031278	0.0571725
0.00883855	0.023784
0.0442346	0.0215636
0.0385508	0.0107782
0.0150063	0.0115487
0.15965800000000002	0.014224800000000001
0.149072	0.00899173
0.03957	0.048076400000000005
0.00823243	0.0316727
0.07597960000000001	0.022241900000000002
0.077166	0.0272945
0.00744701	0.015743899999999998
0.013885100000000001	0.012199999999999999
0.0579256	0.0136939
0.0427182	0.011450499999999999
0.00898726	0.012288499999999999
0.0715036	0.011136
0.0830148	0.00547469
0.145138	0.00856703
0.12163600000000001	0.011694300000000001
0.158273	0.0810948
0.0836326	0.06861819999999999
0.0991493	0.0139997
0.0154543	0.0217702
0.00528946	0.0145496
0.014618500000000001	0.0361259
0.007928000000000001	0.040586
0.00898051	0.0455096
0.16492199999999999	0.0179377
0.134132	0.030093199999999997
0.0594835	0.0222871
0.0336553	0.0324748
0.0156234	0.034800199999999996
0.01778	0.016625400000000002
0.008155619999999999	0.0281828
0.00974897	0.050780599999999995
0.00927261	0.00756713
0.0165038	0.0234617
0.00880095	0.0113557
0.00536152	0.0185864
0.00862154	0.0219313
0.13591899999999998	0.0212998
0.10343	0.0180797
0.0114083	0.0154479
0.007640900000000001	0.007321469999999999
0.006852260000000001	0.02729
0.00280096	0.00677233
0.00600094	0.0119452
0.0177814	0.049880999999999995
0.0589976	0.053532500000000004
0.036463800000000005	0.00918217
0.00964158	0.0150859
0.064705	0.0141534
0.061042	0.0169546
0.026236799999999998	0.0149591
0.102647	0.045403900000000004
0.091903	0.0605283
0.0351925	0.0243032
0.139768	0.00967113
0.11762900000000001	0.0211701
0.0450261	0.0
0.013395	0.0566667
0.00669328	0.08880479999999999
0.00534503	0.0639346
0.07093859999999999	0.0367293
0.0497441	0.0365954
0.0141281	0.020675199999999998
0.0202649	0.014591699999999999
0.054273	0.06910809999999999
0.0469048	0.038307600000000004
0.0162517	0.0214945
0.0137367	0.013851800000000001
0.0659788	0.049712099999999995
0.0944777	0.08451
0.027219300000000002	0.0378111
0.11544499999999999	0.032466499999999995
0.0744898	0.027623500000000002
0.041392899999999996	0.028548
0.013167300000000002	0.130473
0.016709599999999998	0.0489873
0.00515495	0.0549917
0.0256845	0.137021
0.0441697	0.042112500000000004
0.0460337	0.126298
0.0443611	0.0420837
0.035824800000000004	0.0447685
0.0530446	0.0277987
0.0244752	0.076023
0.0555235	0.0623714
0.0292912	0.0810551
0.167294	0.12418499999999999
0.128219	0.136739
0.0750636	0.0426089
0.0656364	0.05097159999999999
0.0687245	0.025945600000000003
0.0331559	0.0858321
0.0149699	0.131248
0.0064475900000000004	0.0823044
0.0259907	0.0492724
0.0256196	0.0529197
0.0653629	0.0355442
0.0248724	0.0446546
0.0522478	0.0641199
0.0125917	0.0484666
0.00456158	0.062127
0.00776062	0.148772
0.00702212	0.114249
0.00896993	0.13738699999999998
0.102766	0.0801894
0.0779014	0.0382024
0.0251877	0.057259899999999996
0.16375800000000001	0.125588
0.08950860000000001	0.11804300000000001
0.17965199999999998	0.0797071
0.0962071	0.042683399999999996
0.0	0.031779299999999996
0.065458	0.0726715
0.028994	0.06487380000000001
0.0290188	0.0279801
0.0363787	0.07920540000000001
0.0415446	0.0961841
0.06543299999999999	0.0387309
0.155432	0.068023
0.325752	0.07207430000000001
0.0406457	0.0888142
0.030088700000000003	0.06022229999999999
0.031312	0.00992928
0.00873066	0.059979199999999996
0.00997688	0.0884257
0.0890804	0.0917487
0.07099180000000001	0.0692001
0.0236429	0.0689422
0.0260787	0.10595099999999999
0.0686354	0.0410361
0.08326130000000001	0.060516099999999996
0.0517004	0.08392530000000001
0.0518561	0.0366453
0.06964390000000001	0.0400696
0.043916699999999996	0.045240999999999996
0.0721306	0.0214946
0.0274268	0.0661547
0.05106960000000001	0.036170400000000005
0.0477046	0.0769477
0.0594563	0.0759761
0.0296084	0.0392364
0.033511200000000005	0.0762935
0.018854000000000003	0.16969499999999998
0.0500471	0.06975980000000001
0.054375700000000006	0.050485999999999996
0.0505665	0.0355355
0.0698378	0.155629
0.0255308	0.0951222
0.0781331	0.0202715
0.0606739	0.0689847
0.0406479	0.07069800000000001
0.0217243	0.0199082
0.0646465	0.0682581
0.05322	0.104738
0.018081	0.0816556
0.0431234	0.0343684
0.0389802	0.063457
0.00949648	0.059877599999999996
0.032654300000000004	0.0221446
0.151965	0.0486727
0.239112	0.036808
0.29512900000000003	0.0503487
0.0337569	0.0822353
0.0128325	0.0728573
0.00908172	0.0394963
0.0112193	0.0698165
0.006896869999999999	0.0588356
0.036241800000000005	0.034612500000000004
0.0420514	0.051364200000000006
0.051256199999999995	0.06895369999999999
0.00989495	0.102589
0.0338822	0.0293893
0.0417673	0.077655
0.031228	0.101911
0.025352000000000003	0.205134
0.050641599999999995	0.09675639999999999
0.059199100000000004	0.14061600000000002
0.0151963	0.113343
0.0649897	0.088383
0.0564771	0.106133
0.017886199999999998	0.061652399999999996
0.018521199999999998	0.0592341
0.00887392	0.0709883
0.0120309	0.047753000000000004
0.0227917	0.148027
0.0102337	0.03513
0.0380212	0.055449000000000005
0.0314858	0.0489682
0.00612871	0.0234336
0.056741799999999995	0.09854979999999999
0.08111979999999999	0.09086079999999999
0.0145081	0.0565112
0.060766799999999996	0.034568100000000004
0.0698979	0.0205608
0.0194538	0.0662475
0.059542899999999996	0.0716627
0.0527396	0.11823999999999998
0.0129021	0.028671000000000002
0.0239341	0.0705552
0.052755300000000005	0.0518259
0.0149864	0.0560697
0.00538715	0.0818933
0.0320031	0.100428
0.039601399999999995	0.0615116
0.0226906	0.0947055
0.0339749	0.137826
0.0372922	0.07239090000000001
0.010171900000000001	0.0749292
0.0528638	0.0772039
0.055623599999999995	0.115824
0.0141241	0.031045800000000002
0.00927279	0.0318355
0.0779068	0.152933
0.0683217	0.0819426
0.0114442	0.04799
0.0120888	0.0307863
0.0451453	0.141326
0.0520085	0.018906700000000002
0.026907399999999998	0.050840399999999994
0.0294949	0.0481971
0.0414706	0.0868511
0.00513293	0.10167999999999999
0.062363	0.118743
0.0646146	0.0633969
0.0414486	0.07624840000000001
0.0205779	0.101029
0.059442499999999995	0.0559936
0.0299978	0.0431761
0.107538	0.0332804
0.101531	0.058627
0.046478599999999995	0.11488000000000001
0.0344031	0.084651
0.0913031	0.0544919
0.084955	0.0415356
0.0242968	0.06645100000000001
0.014402400000000001	0.0913776
0.0417757	0.252563
0.0339192	0.055652599999999997
0.0716688	0.07413149999999999
0.0224524	0.042229499999999996
0.00547389	0.0713945
0.00831239	0.026250299999999997
0.10730599999999998	0.144341
0.113181	0.033307500000000004
0.027515699999999997	0.0717522
0.08396980000000001	0.152295
0.0886087	0.0303589
0.0381666	0.0430518
0.033047900000000005	0.0601171
0.0710089	0.0840859
0.136222	0.09337569999999999
0.0812417	0.0589002
0.0281686	0.051981200000000005
0.0496564	0.049304
0.0244416	0.0342099
0.0491416	0.0362464
0.0457384	0.136382
0.0327717	0.0363452
0.110067	0.0106153
0.0343438	0.0459515
0.0572218	0.0466042
0.0593038	0.106474
0.06515119999999999	0.0933134
0.0126122	0.0430119
0.0245876	0.0645345
0.05803319999999999	0.0428074
0.029070000000000002	0.0715354
0.0261154	0.08367949999999999
0.0128569	0.142025
0.0386832	0.08541220000000001
0.052818699999999996	0.0431995
0.0638139	0.09386320000000001
0.0199718	0.0977045
0.0433829	0.0995724
0.041078500000000004	0.0311969
0.0506785	0.0972071
0.0107534	0.187306
0.017410000000000002	0.134527
0.0786169	0.0744371
0.0865988	0.063277
0.10020500000000002	0.0717488
0.090111	0.112515
0.0209867	0.033549
0.0597228	0.0856489
0.0404254	0.0485591
0.047756900000000005	0.0860532
0.048513099999999997	0.0585537
0.041405399999999995	0.0982577
0.0181713	0.0894862
0.0267121	0.0325477
0.0271177	0.0940117
0.0328084	0.111151
0.08964720000000001	0.0954041
0.07584640000000001	0.0784531
0.0205693	0.051057200000000004
0.0169038	0.0363946
0.0685542	0.246203
0.056384100000000006	0.0784901
0.024894	0.159024
0.023953099999999998	0.08751339999999999
0.0345616	0.103095
0.0502493	0.0517019
0.0171868	0.0461732
0.0402432	0.0905473
0.0546227	0.0843091
0.10584199999999999	0.14444099999999999
0.0	0.0748764
0.0041582599999999996	0.08538130000000001
0.0132333	0.10306
0.023749899999999997	0.090379
0.0170678	0.0300027
0.00566981	0.038790200000000004
0.017942	0.10484800000000001
0.0478581	0.0663741
0.0259042	0.06035430000000001
0.037952200000000005	0.033753899999999996
0.0717854	0.08114489999999999
0.07271720000000001	0.08132930000000001
0.0564417	0.05514090000000001
0.0238237	0.0941435
0.0238843	0.058663900000000005
0.025204900000000002	0.0808042
0.0374479	0.0351314
0.013335900000000001	0.013422799999999999
0.0116115	0.0666812
0.00820444	0.12665500000000002
0.0303531	0.23407499999999998
0.017061899999999998	0.058972500000000004
0.0318808	0.0257237
0.0370423	0.06328310000000001
0.050208699999999995	0.0711266
0.0274975	0.07991089999999999
0.00568949	0.116528
0.00777524	0.0891007
0.0150618	0.0550505
0.00883811	0.0368613
0.0141855	0.247615
0.00949416	0.134802
0.0334107	0.0208671
0.0144597	0.04961
0.0195543	0.058959399999999995
0.050538700000000006	0.053993599999999996
0.0566715	0.09474780000000001
0.0255063	0.0681854
0.00698293	0.0250629
0.00672488	0.0921713
0.0147862	0.0957166
0.0014768099999999998	0.107046
0.00808772	0.12508
0.00640655	0.261837
0.0697982	0.17832399999999998
0.0720251	0.160924
0.0315529	0.103261
0.0206743	0.058287599999999995
0.0159827	0.13448500000000002
0.025964599999999997	0.031948
0.028476	0.0499966
0.00735944	0.13550800000000002
0.0157044	0.0834621
0.0216977	0.0370354
0.0772042	0.0480618
0.0881487	0.106609
0.0445034	0.06468840000000001
0.0212927	0.12118100000000001
0.026146000000000003	0.0731639
0.0115797	0.0385022
0.0109686	0.026000699999999998
0.00460485	0.0839921
0.00813344	0.12633
0.021346200000000003	0.0279009
0.0860555	0.0222819
0.056498599999999996	0.0448084
0.0783002	0.0272951
0.0515356	0.07335509999999999
0.0173014	0.0660807
0.0104725	0.0590599
0.0144594	0.11499299999999998
0.008825030000000001	0.142674
0.0492975	0.0900321
0.048838599999999996	0.0486392
0.00740725	0.0397876
0.012084399999999999	0.0810317
0.00237859	0.0452626
0.0117812	0.0766382
0.0196354	0.0410465
0.0249833	0.0632624
0.059811	0.0946126
0.0635626	0.07460130000000001
0.060051	0.130378
0.0120231	0.0631573
0.0100522	0.143218
0.011309900000000001	0.0354932
0.00785785	0.0589331
0.00726923	0.06665
0.00576777	0.038085999999999995
0.00302161	0.073912
0.011407	0.203906
0.0135031	0.124088
0.0456542	0.0683404
0.0716197	0.0577545
0.07344300000000001	0.052884799999999996
0.026731899999999996	0.0705858
0.0108399	0.0639807
0.013496900000000001	0.104488
0.008905739999999999	0.0599719
0.041686	0.0416217
0.08438179999999999	0.133549
0.07632409999999999	0.11948
0.031765100000000004	0.154424
0.0259198	0.0992103
0.0339285	0.0349264
0.0074738	0.0935587
0.017065900000000002	0.0717923
0.00476282	0.0890589
0.0191772	0.0710643
0.035250500000000004	0.059600600000000004
0.00556972	0.0209686
0.0725562	0.0685858
0.085117	0.0442543
0.0567429	0.09327450000000001
0.0578933	0.025650899999999997
0.014790600000000001	0.071629
0.0382606	0.0511669
0.0240153	0.15199100000000001
0.027019900000000003	0.0622916
0.0282933	0.0923314
0.0393559	0.059172199999999994
0.043922699999999995	0.0564334
0.0576473	0.0428862
0.0680701	0.0954774
0.0203419	0.141266
0.0163498	0.0869409
0.036383700000000005	0.11396999999999999
0.033576499999999995	0.0992214
0.0173504	0.0359763
0.0201016	0.029575499999999998
0.020227500000000002	0.28576999999999997
0.021571399999999998	0.23181500000000002
0.0268997	0.0470254
0.0446696	0.0482799
0.0165806	0.0660335
0.051031400000000005	0.0879505
0.0244563	0.17071
0.014708299999999999	0.135953
0.0315539	0.0769675
0.021768799999999998	0.0781969
0.010390199999999999	0.0303643
0.0206509	0.0415491
0.06913810000000001	0.118425
0.023358499999999997	0.07981
0.032367099999999996	0.0346738
0.024365400000000002	0.07979850000000001
0.038687	0.0322792
0.0171897	0.108625
0.023094899999999998	0.0696782
0.0241626	0.11232500000000001
0.0238766	0.212061
0.029151700000000003	0.149717
0.0337186	0.127075
0.139658	0.00808153
0.11813599999999999	0.0922312
0.031893899999999996	0.0946647
0.0302101	0.0842344
0.0287932	0.0772519
0.01313	0.0811466
0.029958099999999998	0.109685
0.0154104	0.0908924
0.0125111	0.113865
0.0242089	0.125916
0.014070099999999999	0.077304
0.053853700000000004	0.112246
0.0329128	0.137443
0.0294136	0.0491263
0.0465594	0.103521
0.025035	0.0895686
0.0165743	0.0310688
0.012774299999999999	0.0685579
0.0402136	0.0332967
0.0352221	0.0732443
0.0201644	0.0660908
0.015678	0.054361599999999996
0.0103661	0.0589635
0.0162721	0.0256279
0.014596000000000001	0.119482
0.0114944	0.142101
0.016977	0.0140154
0.042518	0.026837800000000002
0.0137827	0.12417199999999999
0.039235	0.0970973
0.017065900000000002	0.0361816
0.0206957	0.047571600000000006
0.00745228	0.026358399999999997
0.00750363	0.0326331
0.027796500000000002	0.0626536
0.0389609	0.058508199999999996
0.0360466	0.052656400000000006
0.0313533	0.044244099999999995
0.00715914	0.042321700000000004
0.0223205	0.0248969
0.0342532	0.06145080000000001
0.0036124700000000004	0.111322
0.0	0.0425364
0.0760972	0.062318799999999994
0.18625799999999998	0.132617
0.135367	0.178276
0.07869709999999999	0.138381
0.110003	0.0263653
0.135389	0.094888
0.052494700000000005	0.0222336
0.177236	0.0270728
0.19163	0.107976
0.123193	0.036149799999999996
0.10249699999999999	0.140088
0.0461404	0.0476878
0.07264509999999999	0.171095
0.0632128	0.18795699999999999
0.075374	0.12156499999999999
0.133635	0.0414944
0.17443	0.0571284
0.0233072	0.0395268
0.0305533	0.0548423
0.20629499999999998	0.0642938
0.0874238	0.119314
0.0425874	0.17882800000000001
0.0875537	0.0596415
0.0588328	0.112093
0.0870649	0.101994
0.12457599999999999	0.020957700000000003
0.0946673	0.061201099999999994
0.0588559	0.0618642
0.10720099999999999	0.10932
0.09202669999999999	0.10313000000000001
0.0629605	0.0532527
0.0767457	0.0342416
0.16651	0.0260452
0.164449	0.0327114
0.0485201	0.13756
0.045495400000000005	0.116672
0.15070699999999998	0.0433134
0.0378305	0.169981
0.0281326	0.137335
0.0979409	0.0317126
0.0810758	0.0446792
0.162957	0.0885613
0.05450580000000001	0.0697182
0.117164	0.027047300000000003
0.195305	0.0258712
0.112344	0.0953167
0.133162	0.175567
0.08940129999999999	0.0594453
0.0784079	0.0525494
0.131809	0.0930387
0.048405	0.110578
0.0507189	0.055557
0.120345	0.16144
0.0448857	0.129322
0.048616	0.0671957
0.111856	0.0722081
0.260577	0.0285573
0.217362	0.037280799999999996
0.0401282	0.0340555
0.0715783	0.11551700000000001
0.0851788	0.13316
0.0765128	0.0414423
0.191555	0.141489
0.168076	0.125494
0.058743500000000004	0.10883100000000001
0.121448	0.09859470000000001
0.0419449	0.07066900000000001
0.105118	0.0641407
0.0987354	0.0721544
0.0746846	0.183077
0.024095600000000002	0.12448
0.032403	0.0412062
0.0477671	0.0204933
0.104463	0.055809
0.035177599999999996	0.0704363
0.104299	0.0533795
0.0911565	0.019933
0.0152513	0.0534417
0.046419100000000005	0.0746583
0.0648954	0.0889289
0.20917599999999997	0.160561
0.254382	0.0740663
0.0964052	0.055362
0.0845486	0.050563199999999996
0.161212	0.0
0.115206	0.0378911
0.0667605	0.046498
0.073497	0.031282
0.0671838	0.0655747
0.101002	0.0805121
0.041328500000000004	0.20863800000000002
0.077094	0.07918800000000001
0.0792649	0.155867
0.046123199999999996	0.0408059
0.11919900000000001	0.0683771
0.0658427	0.0728283
0.0180261	0.053142999999999996
0.151529	0.0905561
0.171597	0.170993
0.0783063	0.167466
0.0539591	0.08447869999999999
0.0252673	0.0472
0.0450483	0.104558
0.168729	0.064234
0.200714	0.0442655
0.186202	0.017032600000000002
0.039445400000000005	0.0485123
0.105846	0.0373229
0.1522	0.0534068
0.106205	0.114685
0.173153	0.148062
0.106629	0.00953619
0.07482649999999999	0.272637
0.08368529999999999	0.0920253
0.0554443	0.09854589999999999
0.0628425	0.0484011
0.0541353	0.0192075
0.0376074	0.117366
0.114876	0.237168
0.0290756	0.102288
0.0238983	0.177549
0.0143211	0.116608
0.0726723	0.13717200000000002
0.10994699999999999	0.0134878
0.11647400000000001	0.249473
0.05641159999999999	0.11550800000000001
0.19358999999999998	0.046160099999999996
0.0849699	0.0142135
0.0700228	0.048720200000000005
0.0279492	0.10330399999999999
0.029865999999999997	0.142044
0.0872255	0.137825
0.0922389	0.0786506
0.0961437	0.0290572
0.157054	0.258806
0.0702662	0.151199
0.0427748	0.100885
0.0621649	0.0695491
0.0350824	0.150899
0.148114	0.0406988
0.174888	0.0674466
0.0536431	0.0354051
0.0428846	0.101809
0.122947	0.09819900000000001
0.066524	0.264727
0.0556211	0.127259
0.0575476	0.159469
0.0557199	0.037783
0.033875499999999996	0.198955
0.0722836	0.121736
0.128895	0.09230350000000001
0.026632499999999996	0.056858399999999996
0.0384199	0.021006
0.0475168	0.0112779
0.213171	0.159191
0.150171	0.041813
0.14755100000000002	0.0548362
0.112294	0.0422956
0.028741899999999997	0.041655
0.0815102	0.102779
0.149641	0.1038
0.0642697	0.0792162
0.0372813	0.170657
0.170156	0.0694704
0.14127099999999998	0.0292603
0.163539	0.0487481
0.0939606	0.299609
0.17713399999999999	0.0923663
0.0960108	0.07511670000000001
0.12153099999999999	0.139525
0.0582319	0.0466896
0.138457	0.103701
0.161857	0.0437186
0.16328800000000002	0.044795800000000004
0.07468759999999999	0.21401799999999999
0.148184	0.0858097
0.06339639999999999	0.106131
0.050864900000000005	0.24214799999999997
0.160768	0.22582300000000002
0.163863	0.0812667
0.092802	0.045332
0.260304	0.0772825
0.199631	0.17246999999999998
0.054594500000000004	0.13314900000000002
0.033126699999999995	0.212543
0.19150899999999998	0.11384000000000001
0.268425	0.0670544
0.059533899999999994	0.0211301
0.13678300000000002	0.0372504
0.12010799999999999	0.017033799999999998
0.0441527	0.049142200000000004
0.0627311	0.0440605
0.0697802	0.0582843
0.1563	0.0413985
0.0	0.15972999999999998
0.0208547	0.0883521
0.049725599999999995	0.08364740000000001
0.0452083	0.053676299999999996
0.0399148	0.060343400000000005
0.030524600000000002	0.0643542
0.018573899999999997	0.0837498
0.015174299999999998	0.028092299999999997
0.032697500000000004	0.0353908
0.0187799	0.05147310000000001
0.0214806	0.248934
0.020411000000000002	0.185236
0.0149894	0.058038400000000004
0.00901874	0.025328499999999997
0.010381600000000001	0.0683373
0.0273351	0.0384961
0.0440867	0.0621993
0.0471506	0.0384411
0.051593	0.152302
0.017300199999999998	0.117673
0.0118736	0.269053
0.0704955	0.172286
0.0369835	0.136661
0.059370400000000004	0.222228
0.0189608	0.204082
0.0496019	0.0298569
0.0430103	0.0547925
0.0154146	0.0914594
0.0620298	0.188773
0.0298846	0.17501
0.0638842	0.0434118
0.0749197	0.036329600000000004
0.00877484	0.062082099999999994
0.0198084	0.146817
0.085762	0.26360700000000004
0.0494952	0.335289
0.0398561	0.0375232
0.05758529999999999	0.05040940000000001
0.0476154	0.056852599999999996
0.0451007	0.018634
0.0348401	0.276778
0.015732	0.162045
0.013900299999999999	0.104629
0.0717924	0.0693781
0.0422636	0.10864599999999999
0.0283842	0.0835256
0.0256496	0.0188961
0.0255343	0.013630600000000001
0.0215563	0.011804
0.0350171	0.0164088
0.0292365	0.019054599999999998
0.0361815	0.019095300000000003
0.0436233	0.00611627
0.0259146	0.013029299999999999
0.0126706	0.0143007
0.016115499999999998	0.00664414
0.0144088	0.0122479
0.019187299999999997	0.0313216
0.0196554	0.11637800000000001
0.0534044	0.09203900000000001
0.0563492	0.341082
0.05112989999999999	0.171163
0.0504565	0.059080200000000006
0.04156	0.165863
0.011135299999999999	0.056901
0.015642800000000002	0.050002000000000005
0.00544034	0.0150467
0.0234672	0.0209253
0.0195731	0.007535490000000001
0.014986900000000001	0.017480799999999998
0.0211989	0.243778
0.0186729	0.170358
0.0215943	0.13789800000000002
0.0150597	0.19087400000000002
0.028692299999999997	0.014856600000000001
0.0237063	0.0140353
0.040452300000000004	0.0157949
0.0408216	0.0135144
0.0352079	0.0493517
0.036642999999999995	0.10192799999999999
0.0434881	0.089314
0.037737599999999996	0.09075760000000001
0.0414433	0.0959435
0.0698958	0.005091699999999999
0.0774181	0.00526039
0.0445716	0.100768
0.0248663	0.10682
0.0301315	0.0158045
0.0128132	0.0112817
0.0306581	0.028880299999999998
0.0240088	0.32880699999999996
0.0165626	0.172848
0.030182399999999998	0.0342713
0.0298558	0.0850742
0.10011300000000001	0.0107022
0.056938699999999995	0.0302817
0.014616599999999999	0.008545510000000001
0.008636439999999999	0.0129603
0.0131568	0.0232034
0.00781399	0.0071606199999999995
0.009796639999999999	0.0211989
0.010185	0.0208566
0.0407596	0.00888317
0.024877	0.0171053
0.0429591	0.00624903
0.0428995	0.0403264
0.0410593	0.0257367
0.0385669	0.0282711
0.030830600000000003	0.062387000000000005
0.027617700000000002	0.0832701
0.0448697	0.0575889
0.0444769	0.0192776
0.0175328	0.08037659999999999
0.022476199999999998	0.0609074
0.0115172	0.014213300000000002
0.014160800000000001	0.0070503499999999995
0.050130799999999996	0.0122907
0.0593836	0.0192376
0.0249824	0.0135548
0.0538607	0.00650775
0.0417671	0.239558
0.031090899999999998	0.130386
0.0322403	0.0422156
0.013544200000000001	0.027799800000000003
0.06810730000000001	0.02126
0.0859956	0.0406301
0.041517	0.016189000000000002
0.0415673	0.00896434
0.0189082	0.0243657
0.0369936	0.0313045
0.0259774	0.344368
0.025296999999999997	0.24208400000000002
0.029432399999999997	0.0183341
0.0127197	0.0190554
0.021992900000000003	0.019700799999999997
0.0437936	0.029531400000000003
0.059028800000000006	0.016245000000000002
0.041501500000000004	0.0155142
0.0345837	0.0188455
0.0212063	0.043469999999999995
0.054506399999999997	0.0221022
0.054331	0.0304998
0.0180149	0.0176182
0.08677270000000001	0.0187886
0.0947205	0.0314357
0.0469952	0.0302363
0.0211224	0.015478200000000001
0.0414261	0.0162557
0.0232109	0.0304006
0.021807399999999998	0.0380376
0.0368247	0.00720036
0.03486	0.0258602
0.0532845	0.0176615
0.0463015	0.0169794
0.0277382	0.0156173
0.0256639	0.00539368
0.026113599999999997	0.0160376
0.0229633	0.0121744
0.0196448	0.0160849
0.014518600000000001	0.0123047
0.0334383	0.173479
0.037718299999999996	0.0965576
0.015237800000000001	0.105617
0.00967085	0.0177941
0.0278318	0.25941000000000003
0.0301055	0.24875699999999998
0.0440361	0.059652300000000005
0.0781968	0.0607027
0.0328643	0.025850099999999997
0.0385907	0.150853
0.030891099999999998	0.141463
0.0554694	0.0474896
0.050936300000000004	0.013214
0.0273363	0.0186522
0.021728900000000002	0.00638739
0.0211398	0.0420857
0.0496712	0.022714400000000003
0.0655616	0.003995810000000001
0.0626219	0.0276176
0.060104199999999997	0.0174783
0.0392526	0.171004
0.034101900000000004	0.0643386
0.0252119	0.0532254
0.0332328	0.21521400000000002
0.0175478	0.0631235
0.032096400000000004	0.20015100000000002
0.0399648	0.0286607
0.0262666	0.04387
0.030614099999999998	0.0234874
0.0431043	0.0189139
0.0215787	0.030359999999999998
0.0299389	0.0323901
0.04226	0.0237247
0.0337468	0.010531500000000001
0.0147894	0.0180373
0.0	0.013938800000000001
0.0287339	0.00709521
0.00621254	0.00828422
0.0141408	0.006430610000000001
0.0128493	0.00551132
0.0121794	0.255563
0.027148	0.128146
0.0269574	0.0254271
0.014733399999999999	0.0208043
0.00939772	0.0209342
0.00583172	0.027933000000000003
0.00932129	0.0399903
0.00672622	0.0440805
0.0102172	0.0119646
0.013000600000000001	0.0274763
0.0340738	0.24035600000000001
0.025349500000000004	0.14612799999999998
0.0050503	0.035716399999999995
0.00548972	0.0167513
0.0274023	0.018739600000000002
0.020614399999999998	0.041662
0.016780999999999997	0.0334335
0.0212764	0.0245482
0.0142345	0.0214946
0.0126423	0.042347499999999996
0.0111968	0.0445655
0.00898664	0.0198565
0.0142182	0.0109302
0.026327499999999997	0.0108294
0.062382400000000005	0.01424
0.0810656	0.061368400000000004
0.0238202	0.203376
0.036555500000000005	0.14998
0.041702499999999997	0.0336042
0.00735977	0.0334513
0.00345202	0.136485
0.0104584	0.11081300000000001
0.0138601	0.0667899
0.0231997	0.050177799999999995
0.0159059	0.0488643
0.0064666	0.046098299999999995
0.034511	0.00537025
0.0124611	0.009890880000000001
0.00712383	0.00907215
0.0601029	0.0195439
0.0497538	0.13056600000000002
0.0275113	0.103573
0.010363899999999999	0.0893864
0.016780800000000002	0.0314981
0.0512401	0.075929
0.05349930000000001	0.091481
0.0077899	0.022386
0.00464104	0.050831400000000006
0.006792950000000001	0.025490600000000002
0.00485048	0.0529335
0.00482341	0.249936
0.0433215	0.18546400000000002
0.0340422	0.106528
0.0495663	0.047542
0.0892	0.087802
0.0862985	0.0482345
0.0286313	0.0156665
0.0204358	0.0154448
0.0112117	0.0242146
0.0168862	0.0193339
0.0324384	0.016076899999999998
0.0233449	0.0230412
0.0248693	0.0138924
0.00922915	0.014229700000000001
0.0248824	0.011431199999999999
0.01993	0.00828365
0.033448099999999995	0.054791400000000004
0.0401367	0.0710075
0.016973	0.05014690000000001
0.0222942	0.0511304
0.0457748	0.0964705
0.0470854	0.0991822
0.015085200000000002	0.026242300000000003
0.0259629	0.0102405
0.010157099999999999	0.0110174
0.0096155	0.0200727
0.010075299999999999	0.023874600000000003
0.0140382	0.0242314
0.00802107	0.036204
0.00831173	0.0216711
0.0253824	0.138332
0.0145665	0.0373552
0.0106388	0.060149600000000004
0.00742984	0.030837999999999997
0.00821131	0.00888659
0.0111658	0.035137600000000005
0.0455503	0.0272988
0.060636800000000005	0.0456144
0.0244055	0.055589299999999994
0.00573394	0.0237844
0.0297884	0.0393945
0.0163072	0.0236443
0.0070593	0.030618600000000003
0.0100591	0.0261544
0.014640400000000001	0.0293825
0.0426476	0.0200945
0.0473547	0.013883000000000001
0.035834500000000005	0.0119603
0.0234486	0.015759600000000002
0.00833832	0.0246021
0.00931961	0.240427
0.0411096	0.09513920000000001
0.0345368	0.031916299999999995
0.0166209	0.036560300000000004
0.0133656	0.010084
0.019866500000000002	0.0192014
0.0238308	0.00749242
0.0297619	0.0184697
0.0187207	0.00714443
0.024870200000000002	0.028490500000000002
0.0156192	0.014011000000000001
0.0091413	0.0164112
0.0111107	0.0189231
0.0152502	0.011365400000000001
0.0170905	0.011406
0.0328287	0.0320703
0.0170682	0.0200363
0.00688093	0.0112677
0.0143421	0.017311
0.00927369	0.0121822
0.00664937	0.0479196
0.0298842	0.0227836
0.0245182	0.022639899999999998
0.00546771	0.0078502
0.006679699999999999	0.0337278
0.00428123	0.0451485
0.012232	0.021161
0.0048322	0.0342092
0.024290600000000002	0.027662399999999997
0.037898	0.0159913
0.060115600000000005	0.126406
0.0596772	0.0913647
0.0113933	0.0165511
0.006876740000000001	0.012183900000000001
0.025532899999999997	0.0063386300000000005
0.0479507	0.0333124
0.015511500000000001	0.0211124
0.00825127	0.015068699999999999
0.00349357	0.016609099999999998
0.013284899999999999	0.0145399
0.010541499999999999	0.027338099999999997
0.0178335	0.022655500000000002
0.039638	0.00773632
0.0227749	0.014899399999999998
0.0196345	0.0106227
0.00821831	0.021207200000000002
0.0105287	0.0162033
0.0147655	0.00861276
0.00427892	0.0126668
0.00796662	0.0208613
0.0122378	0.0204308
0.00957237	0.0150293
0.017574	0.00922075
0.0109041	0.00872592
0.0280478	0.00961838
0.0251739	0.0117827
0.015247199999999999	0.00593753
0.0106721	0.015443100000000001
0.0205582	0.0220587
0.0366999	0.0142933
0.0113023	0.14755000000000001
0.00889182	0.065198
0.0063830399999999995	0.019084999999999998
0.00348956	0.0124463
0.00754312	0.025558900000000002
0.0289796	0.0235234
0.017140700000000002	0.0167119
0.0163099	0.0194943
0.00664309	0.0210261
0.013647300000000001	0.0272997
0.0417613	0.12093100000000001
0.0260656	0.0661508
0.0272379	0.032779
0.0206719	0.017703299999999998
0.0108118	0.0189013
0.00342382	0.0157363
0.00967952	0.011519
0.027187	0.0246944
0.0368294	0.0316622
0.035213100000000004	0.015569900000000001
0.018082599999999997	0.0184705
0.0368319	0.0239154
0.044017299999999995	0.0156512
0.0713371	0.0136132
0.041915	0.0126082
0.0358217	0.0239004
0.0147842	0.0475779
0.0103608	0.0244769
0.0169304	0.0103847
0.25061300000000003	0.0261391
0.0	0.0191586
0.0323621	0.0220717
0.0829372	0.0151075
0.00439103	0.019419
0.00797716	0.013936399999999998
0.00713255	0.0247565
0.029098400000000003	0.0268347
0.0415619	0.015218899999999999
0.0223656	0.012631999999999999
0.0671843	0.0215915
0.038545499999999996	0.0781381
0.009856529999999999	0.0430413
0.0375878	0.0252341
0.0340922	0.019516
0.016547899999999997	0.0170728
0.0359924	0.017896500000000003
0.0144127	0.0191372
0.07070889999999999	0.0288353
0.0188218	0.034579700000000005
0.022497800000000002	0.016994699999999998
0.0340565	0.013195299999999998
0.037013000000000004	0.013834299999999999
0.0157558	0.0242369
0.026024000000000002	0.00966585
0.024682799999999998	0.0074167999999999994
0.025818600000000004	0.0155188
0.0309289	0.0163184
0.0336855	0.00548889
0.0392218	0.021787
0.0467649	0.0158418
0.0328242	0.0
0.030858999999999998	0.08474899999999999
0.0252234	0.0377705
0.08638749999999999	0.0156391
0.0435293	0.0245006
0.021074000000000002	0.23002699999999998
0.023134099999999998	0.17683500000000002
0.0317433	0.0744069
0.0202342	0.0331115
0.0269573	0.010194499999999999
0.049782900000000005	0.012639300000000001
0.036330299999999996	0.171429
0.0049927899999999996	0.34526500000000004
0.035064200000000004	0.20193699999999998
0.0310315	0.072265
0.0458527	0.033537899999999995
0.024829200000000003	0.0115228
0.0300703	0.019889399999999998
0.0303472	0.0209344
0.0151442	0.019381799999999998
0.0445392	0.035384900000000004
0.0277929	0.0181766
0.0093444	0.014732899999999998
0.0636796	0.0313664
0.033051199999999996	0.0157629
0.0104351	0.0333004
0.0532383	0.0129396
0.0560633	0.00714305
0.013718	0.0119976
0.00683767	0.008331139999999999
0.0204304	0.021632699999999998
0.0190526	0.0166346
0.020277200000000002	0.0277127
0.030825599999999998	0.0432338
0.015667	0.183644
0.034928	0.126171
0.0616211	0.0758212
0.0112481	0.0386878
0.00543204	0.0181827
0.017535500000000002	0.0327005
0.0260861	0.067721
0.24558200000000002	0.0394697
0.22713	0.0969369
0.0196407	0.332343
0.0104799	0.129487
0.26292499999999996	0.100458
0.07793560000000001	0.048408099999999996
0.07977490000000001	0.0236227
0.120238	0.0243343
0.174457	0.0386621
0.0426126	0.0113536
0.0195854	0.0304064
0.0174967	0.0123897
0.0180757	0.0158246
0.0135829	0.011453399999999999
0.00658821	0.00952296
0.00805229	0.012905
0.0302271	0.010680499999999999
0.0100751	0.008127230000000001
0.00960708	0.0074393
0.004629599999999999	0.0235906
0.00553238	0.0101956
0.00803698	0.0146849
0.00387743	0.0115165
0.0675277	0.011538900000000001
0.0578491	0.012908800000000002
0.0717695	0.0172256
0.0110937	0.017426
0.0405004	0.0147072
0.234844	0.014396200000000001
0.203911	0.357315
0.0221151	0.19489399999999998
0.0580966	0.0604684
0.0659718	0.0482562
0.009266779999999999	0.030076199999999997
0.00423543	0.024198400000000002
0.0214482	0.0196895
0.0302548	0.0135685
0.017996699999999997	0.018576699999999998
0.0209686	0.0169188
0.032888099999999997	0.0220583
0.022218099999999998	0.024424
0.0112373	0.0265381
0.0474993	0.0517945
0.031091200000000003	0.0373889
0.024524499999999998	0.0323771
0.0160178	0.0224709
0.00415287	0.0256553
0.0122662	0.0312654
0.0147996	0.0170999
0.0237032	0.46326599999999996
0.0483421	0.212283
0.09527179999999999	0.20291299999999998
0.0397092	0.0396325
0.0184753	0.027151599999999998
0.0031971	0.0355087
0.037788	0.008677540000000001
0.0238451	0.0294096
0.00415214	0.0197869
0.009537279999999999	0.024495700000000002
0.0234527	0.0494724
0.0246561	0.0539377
0.006896339999999999	0.023841599999999998
0.039075700000000005	0.014632500000000001
0.0188031	0.014532999999999999
0.00474991	0.0130485
0.00663054	0.0237145
0.044377299999999995	0.0169701
0.0561669	0.039521
0.0288819	0.151488
0.00613258	0.293549
0.0185783	0.138366
0.007014670000000001	0.052764599999999995
0.0172726	0.0253557
0.014257500000000001	0.0203242
0.028453	0.026889800000000002
0.0312072	0.014935599999999999
0.012289	0.00771061
0.0092555	0.0213357
0.0119388	0.021354500000000002
0.0217276	0.275992
0.00365254	0.125676
0.016509799999999998	0.10319700000000001
0.0191233	0.0472181
0.0119653	0.015842000000000002
0.013420000000000001	0.0176427
0.0167316	0.014366599999999998
0.0329208	0.038726899999999995
0.024559900000000003	0.033362
0.0314085	0.201581
0.007037110000000001	0.171224
0.00845517	0.12173300000000001
0.0147503	0.0838715
0.0203563	0.0264544
0.027381299999999997	0.0051952
0.017170499999999998	0.00755788
0.0596589	0.0181745
0.0331794	0.006396540000000001
0.0210504	0.00953067
0.0216284	0.011614900000000001
0.012073799999999999	0.0200744
0.00620946	0.263752
0.0315347	0.158049
0.035717	0.05442280000000001
0.00898855	0.023846100000000002
0.0234656	0.029512100000000003
0.017200399999999998	0.015953500000000002
0.00667014	0.0271009
0.0262746	0.0272594
0.036464	0.0144291
0.033468399999999995	0.442794
0.0172965	0.23553700000000002
0.0258953	0.074576
0.0129496	0.06949459999999999
0.034827000000000004	0.0376769
0.0341145	0.0401919
0.009467449999999999	0.19676
0.00258611	0.11209
0.00513362	0.07496040000000001
0.122615	0.057837099999999995
0.050344999999999994	0.0455991
0.0141735	0.029156900000000003
0.0154989	0.0110652
0.10965899999999999	0.0123859
0.0833742	0.0282561
	0.0249982
	0.0111407
	0.00923746
	0.0135523
	0.0219477
	0.142331
	0.10124
	0.0377702
	0.0209196
	0.0115133
	0.011420099999999999
	0.0168812
	0.014602200000000001
	0.0206489
	0.0120736
	0.0490279
	0.0413096
	0.0211256
	0.0247643
	0.0162693
	0.008960880000000001
	0.0104694
	0.022050900000000002
	0.207717
	0.0823433
	0.114015
	0.0648552
	0.019677800000000002
	0.0142653
	0.0189887
	0.022559000000000003
	0.0124055
	0.0215221
	0.196022
	0.145461
	0.064759
	0.0561956
	0.0226022
	0.0199128
	0.0508357
	0.526445
	0.31115400000000004
	0.13314600000000001
	0.050175199999999996
	0.0364987
	0.23284600000000003
	0.10369999999999999
	0.132827
	0.060571799999999995
	0.0360561
	0.26316799999999996
	0.20466099999999998
	0.05162870000000001
	0.028899
	0.057598800000000006
	0.157225
	0.0982784
	0.120628
	0.0278835
	0.0373048
	0.0231635
	0.0250321
	0.017505299999999998
	0.0178091
	0.0225403
	0.021643100000000002
	0.0244982
	0.0160458
	0.014247199999999998
	0.0312988
	0.0221685
	0.0293858
	0.0405373
	0.0250303
	0.026751399999999998
	0.35179900000000003
	0.159077
	0.10043500000000001
	0.0517145
	0.045251200000000005
	0.0362047
	0.0310756
	0.0124756
	0.00933326
	0.013414200000000001
	0.0182227
	0.06648230000000001
	0.176403
	0.0776554
	0.030092799999999996
	0.0255678
	0.0200341
	0.0158189
	0.265764
	0.11041300000000001
	0.149373
	0.0605383
	0.0288678
	0.052588199999999995
	0.0475777
	0.0423055
	0.0251935
	0.0185274
	0.0164296
	0.014812
	0.319769
	0.115702
	0.21315800000000001
	0.0654872
	0.0403119
	0.0169713
	0.027800399999999996
	0.0165947
	0.033481899999999995
	0.0351712
	0.27037300000000003
	0.14930300000000002
	0.0656777
	0.030837399999999997
	0.0201723
	0.025627
	0.0239139
	0.111455
	0.262812
	0.15185500000000002
	0.027153899999999998
	0.0287053
	0.017079
	0.0112908
	0.030299799999999998
	0.0210905
	0.00735396
	0.00945072
	0.012069100000000001
	0.404864
	0.11857999999999999
	0.09307889999999999
	0.0594681
	0.0614239
	0.0454692
	0.041453000000000004
	0.143039
	0.0858719
	0.0075441
	0.049232700000000004
	0.310178
	0.183049
	0.0953219
	0.0485623
	0.0265073
	0.01938
	0.0222131
	0.00983975
	0.0115952
	0.00945911
	0.284715
	0.217262
	0.14458
	0.0833619
	0.0460839
	0.030636999999999998
	0.016653599999999998
	0.020614
	0.018761
	0.0205792
	0.0282453
	0.0345997
	0.0295518
	0.016136
	0.0384286
	0.0244733
	0.00956322
	0.0253339
	0.335996
	0.210068
	0.052144
	0.0523549
	0.115622
	0.0846508
	0.0275831
	0.0315426
	0.0164653
	0.0229508
	0.0137581
	0.0231601
	0.239975
	0.0839939
	0.0969058
	0.065159
	0.0347315
	0.16367199999999998
	0.120283
	0.138375
	0.026316
	0.0183531
	0.0822604
	0.050739
	0.025338100000000002
	0.0356265
	0.0261104
	0.0142169
	0.280028
	0.116882
	0.135129
	0.0330887
	0.032857399999999995
	0.0767522
	0.0684827
	0.028925
	0.232429
	0.19999
	0.125145
	0.06039099999999999
	0.0853818
	0.292675
	0.146557
	0.10214799999999999
	0.0392586
	0.0205705
	0.032622200000000004
	0.0181729
	0.137104
	0.128686
	0.0376347
	0.0296938
	0.016880600000000003
	0.0253828
	0.01848
	0.0048340399999999995
	0.0113561
	0.0106688
	0.0158052
	0.0220987
	0.0174152
	0.0148506
	0.0228435
	0.0159357
	0.00827295
	0.0111998
	0.025169000000000004
	0.171296
	0.11837500000000001
	0.0184924
	0.0629908
[truncated: 8,601 more rows]

## Sheet: Supplementary Figure 2B
Translations (mm)
TX task_based	TX resting-state	TY task-based	TY resting-state	TZ task-based	TZ resting-state
-0.0133827000000000	-0.00465414000000000	0.0131911000000000	-0.0446010000000000	-0.0243710000000000	-0.00465957000000000
-0.00747819000000000	-0.00763557000000000	0.0267226000000000	-0.0348059000000000	-0.0174325000000000	-0.00464024000000000
-0.0126457000000000	-0.00938734000000000	0.0451854000000000	-0.0489551000000000	-0.0241710000000000	-0.00862182000000000
-0.0184458000000000	-0.0339402000000000	0.0670394000000000	-0.204056000000000	-0.0220910000000000	-0.00815593000000000
-0.0144156000000000	-0.0133662000000000	0.0550316000000000	-0.0957719000000000	-0.0267966000000000	-0.0162829000000000
-0.0141481000000000	-0.0116005000000000	0.0559297000000000	-0.0734067000000000	-0.0268705000000000	-0.0105372000000000
-0.0170889000000000	-0.0133905000000000	0.0620640000000000	-0.0677147000000000	-0.0280952000000000	-0.00400117000000000
-0.0171459000000000	-0.00455311000000000	0.0500653000000000	-0.0656629000000000	-0.0298513000000000	-0.00564844000000000
-0.0120768000000000	-0.00909396000000000	0.0562510000000000	-0.0685237000000000	-0.0315323000000000	-0.0129657000000000
-0.0142132000000000	-0.00591110000000000	0.0726867000000000	-0.0615464000000000	-0.0258946000000000	-0.00389760000000000
-0.0123738000000000	-0.00893900000000000	0.0707793000000000	-0.0562295000000000	-0.0304063000000000	-0.00655299000000000
-0.00979671000000000	-0.00996090000000000	0.0736343000000000	-0.0637090000000000	-0.0262035000000000	-0.00573394000000000
-0.0142915000000000	-0.0129015000000000	0.0662262000000000	-0.0584337000000000	-0.0326074000000000	-0.0178101000000000
-0.0103217000000000	-0.0142904000000000	0.0692477000000000	-0.0489490000000000	-0.0277159000000000	-0.00808091000000000
-0.0111419000000000	-0.0154642000000000	0.0722878000000000	-0.0494503000000000	-0.0291603000000000	-0.00557518000000000
-0.0125063000000000	-0.0172007000000000	0.0752095000000000	-0.0291033000000000	-0.0288353000000000	-0.00631848000000000
-0.0116014000000000	-0.0167105000000000	0.0780597000000000	-0.0332720000000000	-0.0281944000000000	-0.00272597000000000
-0.0148105000000000	-0.0141737000000000	0.0824598000000000	-0.0277630000000000	-0.0279674000000000	-0.00726665000000000
-0.0115819000000000	0.000213972000000000	0.0701140000000000	-0.0201726000000000	-0.0225292000000000	-0.0105516000000000
-0.0102845000000000	-0.00253042000000000	0.0698972000000000	-0.0293216000000000	-0.0237933000000000	-0.00662183000000000
-0.0107867000000000	-0.00539528000000000	0.0695161000000000	-0.0209987000000000	-0.0218279000000000	-0.00491568000000000
-0.0221562000000000	0.0152039000000000	0.0748653000000000	-0.0878782000000000	-0.0168598000000000	-0.00634906000000000
-0.0128039000000000	-0.00828276000000000	0.0770877000000000	-0.0660059000000000	-0.0254394000000000	-0.00670215000000000
-0.00917214000000000	-0.00837263000000000	0.0754556000000000	-0.0513229000000000	-0.0232646000000000	-0.00142310000000000
-0.00898808000000000	-0.00737899000000000	0.0757457000000000	-0.0462376000000000	-0.0174613000000000	-0.00473073000000000
-0.0110610000000000	-0.00737106000000000	0.0800550000000000	-0.0446910000000000	-0.0222344000000000	-0.00447768000000000
-0.00983411000000000	-0.00415287000000000	0.0724795000000000	-0.0420187000000000	-0.0234427000000000	-0.00235089000000000
-0.00964237000000000	-0.00393208000000000	0.0825605000000000	-0.0351035000000000	-0.0236277000000000	-0.00284998000000000
-0.00778093000000000	-0.00162359000000000	0.0749373000000000	-0.0285704000000000	-0.0232550000000000	-0.00153981000000000
-0.00858792000000000	-0.000991103000000000	0.0785558000000000	-0.0324775000000000	-0.0180366000000000	-0.00153981000000000
-0.0110752000000000	0.00280457000000000	0.0764552000000000	-0.0385490000000000	-0.0275855000000000	-0.0225820000000000
-0.00800769000000000	0.00271112000000000	0.0750822000000000	-0.0172668000000000	-0.0284505000000000	-0.00961603000000000
-0.00962787000000000	0.00213276000000000	0.0794550000000000	-0.0217172000000000	-0.0220406000000000	-0.0147775000000000
-0.00930975000000000	0.00368425000000000	0.0772645000000000	-0.0255133000000000	-0.0257103000000000	-0.00991661000000000
-0.00977827000000000	0.00229106000000000	0.0845915000000000	-0.0200802000000000	-0.0240996000000000	-0.0118850000000000
-0.00918631000000000	0.00173428000000000	0.0764467000000000	-0.0145149000000000	-0.0276263000000000	-0.0119160000000000
-0.00627830000000000	0.00721994000000000	0.0749964000000000	-0.0129188000000000	-0.0257524000000000	-0.0291505000000000
-0.00719316000000000	0.00588862000000000	0.0790527000000000	-0.00973367000000000	-0.0242066000000000	-0.0284588000000000
-0.00883464000000000	0.00149917000000000	0.0742790000000000	-0.0119070000000000	-0.0261563000000000	-0.0147496000000000
-0.00769417000000000	0.00220049000000000	0.0763073000000000	-0.00925467000000000	-0.0251949000000000	-0.0113827000000000
-0.00431839000000000	0.00674276000000000	0.0523780000000000	-0.0249273000000000	-0.0238046000000000	-0.0174462000000000
-0.00693856000000000	0.000496107000000000	0.0702386000000000	-0.0216419000000000	-0.0209664000000000	-0.0117809000000000
-0.00570217000000000	0.00216208000000000	0.0730507000000000	-0.0112390000000000	-0.0270859000000000	-0.0127849000000000
-0.00417486000000000	-0.00368182000000000	0.0632335000000000	-0.0188434000000000	-0.0218067000000000	-0.0111136000000000
-0.00550457000000000	-0.00507302000000000	0.0718637000000000	-0.00849379000000000	-0.0205733000000000	-0.0166642000000000
-0.00462820000000000	-0.00164525000000000	0.0703894000000000	-0.00670000000000000	-0.0265202000000000	-0.00938888000000000
-0.00377790000000000	-0.00130999000000000	0.0750543000000000	-0.00669907000000000	-0.0233726000000000	-0.00275010000000000
-0.00325078000000000	0.000193145000000000	0.0744319000000000	-0.0116264000000000	-0.0210332000000000	-0.00572713000000000
-0.00233505000000000	0.00181417000000000	0.0715532000000000	-0.0105906000000000	-0.0202462000000000	-0.00346497000000000
-0.00141736000000000	0.00177102000000000	0.0676460000000000	-0.0100378000000000	-0.0233397000000000	-0.00357797000000000
-0.00181563000000000	-9472990000	0.0557507000000000	-0.0107019000000000	-0.0257191000000000	-0.00406870000000000
-0.00415670000000000	0.00176424000000000	0.0315355000000000	-0.00874176000000000	-0.00401495000000000	-0.00350299000000000
-0.00152915000000000	0.00174772000000000	0.0471046000000000	-0.00326095000000000	-0.0303673000000000	-0.000576577000000000
-0.00199566000000000	0.00115695000000000	0.0603366000000000	-0.0140389000000000	-0.0225334000000000	-0.00474489000000000
0.000142789000000000	-0.000280617000000000	0.0604474000000000	-0.000986867000000000	-0.0228403000000000	-0.00402642000000000
-0.00151227000000000	0.0105878000000000	0.0628364000000000	-0.00180582000000000	-0.0228402000000000	-0.00403260000000000
0.000105436000000000	0.0135787000000000	0.0619735000000000	-0.00487823000000000	-0.0304453000000000	-0.0142196000000000
0.000887626000000000	0.00642104000000000	0.0649795000000000	-0.00336484000000000	-0.0261049000000000	-0.00525534000000000
0.00115820000000000	0.00236247000000000	0.0649146000000000	-0.00175307000000000	-0.0272027000000000	-0.0104173000000000
0.00156815000000000	0.00380048000000000	0.0685987000000000	-0.00428993000000000	-0.0286203000000000	-0.0122606000000000
0.000336899000000000	0.00382495000000000	0.0570626000000000	-0.00599601000000000	-0.0292031000000000	-0.0111054000000000
-0.00155562000000000	-0.00210505000000000	0.0668933000000000	-0.0110861000000000	-0.0273685000000000	-0.00714353000000000
-0.00363476000000000	-0.00184759000000000	0.0728053000000000	0.0287654000000000	-0.0245062000000000	-0.000142956000000000
-0.000184693000000000	0.00120205000000000	0.0655360000000000	0.000198680000000000	-0.0238345000000000	-0.00371126000000000
0.000755203000000000	0.00106273000000000	0.0666123000000000	-0.00326062000000000	-0.0249081000000000	-0.00433368000000000
-0.00134507000000000	0.00348770000000000	0.0726871000000000	-0.0256663000000000	-0.0266450000000000	-0.0283570000000000
0.000546970000000000	0.00183419000000000	0.0722068000000000	0.00357724000000000	-0.0267129000000000	-0.00874963000000000
-0.00134326000000000	0.00271902000000000	0.0702431000000000	0.00338117000000000	-0.0258170000000000	-0.00778750000000000
-0.00130997000000000	0.00367708000000000	0.0732617000000000	0.000827958000000000	-0.0266776000000000	-0.00748856000000000
-0.00325312000000000	0.00357575000000000	0.0738694000000000	0.0118563000000000	-0.0263247000000000	-0.00729881000000000
0.00298420000000000	0.00223726000000000	0.0512921000000000	0.00212740000000000	-0.0305929000000000	-0.00713861000000000
-0.000369375000000000	0.00242973000000000	0.0691059000000000	0.00380575000000000	-0.0230256000000000	-0.00952899000000000
-139623000	0.00201022000000000	0.0730248000000000	0.00797187000000000	-0.0254645000000000	-0.00455491000000000
-0.00133907000000000	0.00294344000000000	0.0688792000000000	0.00598599000000000	-0.0256888000000000	-0.00886861000000000
-0.000129333000000000	0.00190841000000000	0.0736981000000000	-0.000960410000000000	-0.0200395000000000	-0.00803200000000000
0.000767811000000000	0.00299962000000000	0.0729974000000000	-0.0174298000000000	-0.0263152000000000	-0.0256371000000000
0.000827417000000000	-0.00550546000000000	0.0733123000000000	-0.0151385000000000	-0.0279045000000000	-0.0153954000000000
0.00308428000000000	-0.00198306000000000	0.0758250000000000	-0.00253992000000000	-0.0234979000000000	-0.00466427000000000
0.00152825000000000	0.000398591000000000	0.0747516000000000	0.00311017000000000	-0.0238144000000000	-0.00692495000000000
0.00118364000000000	0.00136580000000000	0.0700017000000000	0.00448448000000000	-0.0271300000000000	-0.00628390000000000
0.000177805000000000	0.00194578000000000	0.0667486000000000	0.00570177000000000	-0.0243140000000000	-0.00587368000000000
-0.000500705000000000	0.00102483000000000	0.0727603000000000	0.00579370000000000	-0.0242469000000000	-0.00532942000000000
-0.000474385000000000	0.00142917000000000	0.0778909000000000	-0.0143019000000000	-0.0250848000000000	-0.0291259000000000
-0.000535828000000000	-0.00130973000000000	0.0780909000000000	0.000409051000000000	-0.0242345000000000	-0.0114320000000000
0.00225772000000000	-0.00201901000000000	0.0810421000000000	0.00391943000000000	-0.0219976000000000	-0.00479268000000000
0.00169253000000000	-0.000681714000000000	0.0795989000000000	-3193330000	-0.0240376000000000	-0.00552105000000000
0.00253956000000000	0.00474137000000000	0.0780756000000000	0.00476523000000000	-0.0261968000000000	-0.00764060000000000
0.00264244000000000	0.00372677000000000	0.0793265000000000	0.00847442000000000	-0.0279032000000000	-0.00616264000000000
0.00192044000000000	0.00278318000000000	0.0773496000000000	0.00778854000000000	-0.0285449000000000	-0.00357566000000000
0.00272306000000000	0.00357240000000000	0.0757750000000000	0.00344637000000000	-0.0234737000000000	5725720000
0.00114484000000000	0.00522567000000000	0.0687788000000000	0.00863172000000000	-0.0316053000000000	-0.0106838000000000
0.000395848000000000	-0.00313569000000000	0.0787281000000000	0.00312443000000000	-0.0264836000000000	-0.00327203000000000
0.000936756000000000	-0.00257445000000000	0.0748244000000000	0.00422464000000000	-0.0260386000000000	-0.00303592000000000
0.000537876000000000	-0.000635427000000000	0.0727690000000000	0.00720624000000000	-0.0242076000000000	-0.00533581000000000
0.00508545000000000	-0.00257098000000000	0.0697325000000000	0.00760861000000000	-0.0266507000000000	-0.00654856000000000
0.00332294000000000	-0.00256888000000000	0.0753085000000000	0.00112225000000000	-0.0302882000000000	-0.00432259000000000
0.00487892000000000	-0.00259334000000000	0.0764436000000000	-0.00274804000000000	-0.0280420000000000	-0.00111473000000000
0.00386633000000000	-0.00171315000000000	0.0725928000000000	0.00287660000000000	-0.0264132000000000	-0.00483819000000000
0.00376520000000000	0.000195866000000000	0.0754708000000000	0.000396078000000000	-0.0276794000000000	0.000253984000000000
0.00553023000000000	0.000240353000000000	0.0788958000000000	0.00276472000000000	-0.0265592000000000	-0.00529939000000000
0.00228433000000000	0.00561706000000000	0.0736755000000000	-0.0177350000000000	-0.0283247000000000	-0.0312760000000000
0.00307169000000000	-0.00229657000000000	0.0784094000000000	-0.000116127000000000	-0.0276497000000000	-0.00238967000000000
0.00214735000000000	-0.00273005000000000	0.0795271000000000	-0.00797609000000000	-0.0271417000000000	-0.00797291000000000
0.00142007000000000	-0.00109648000000000	0.0789760000000000	-0.00566474000000000	-0.0282964000000000	-0.00833098000000000
0.00244967000000000	0.00185114000000000	0.0799809000000000	-0.000849065000000000	-0.0254096000000000	-0.00523926000000000
0.00394365000000000	0.00789322000000000	0.0758307000000000	-0.0105039000000000	-0.0272436000000000	-0.0193877000000000
0.00282388000000000	-0.00257525000000000	0.0814936000000000	-0.0236731000000000	-0.0277227000000000	-0.0219105000000000
0.00224874000000000	-0.00383853000000000	0.0817976000000000	-0.00189890000000000	-0.0254870000000000	-0.00193641000000000
0.00251933000000000	0.00161981000000000	0.0800576000000000	-0.00183698000000000	-0.0237786000000000	-0.00828690000000000
0.00290746000000000	-0.000164413000000000	0.0821926000000000	0.00645636000000000	-0.0241508000000000	-0.00269842000000000
0.00360825000000000	0.00260133000000000	0.0689854000000000	0.00738503000000000	-0.0218879000000000	-0.00169479000000000
0.00232921000000000	0.00192735000000000	0.0756774000000000	0.00467578000000000	-0.0260390000000000	-0.00312089000000000
0.00171628000000000	0.00131145000000000	0.0870981000000000	0.0102274000000000	-0.0269536000000000	-0.00312580000000000
0.00104264000000000	0.00444819000000000	0.0846624000000000	-0.000455702000000000	-0.0277146000000000	-0.0107229000000000
0.00382831000000000	0.00342117000000000	0.0846150000000000	0.00728913000000000	-0.0256429000000000	-0.00530136000000000
0.00280570000000000	0.00340360000000000	0.0850887000000000	0.00200635000000000	-0.0297345000000000	-0.00313079000000000
0.00515061000000000	0.00175410000000000	0.0850683000000000	-0.00185322000000000	-0.0272901000000000	-0.00231934000000000
0.00436572000000000	0.00175677000000000	0.0829146000000000	-0.00301677000000000	-0.0286383000000000	-0.00286210000000000
0.00278719000000000	0.00128921000000000	0.0841821000000000	0.00336175000000000	-0.0285868000000000	-0.00286767000000000
0.00376599000000000	0.00495887000000000	0.0833834000000000	-0.00989154000000000	-0.0265006000000000	-0.0196006000000000
0.00201718000000000	0.000471330000000000	0.0792489000000000	-0.00534701000000000	-0.0308170000000000	-0.00247973000000000
-0.000780308000000000	-0.00286857000000000	0.0840569000000000	0.000642821000000000	-0.0303836000000000	-0.00659140000000000
-0.000269808000000000	-0.00154719000000000	0.0779234000000000	0.00554470000000000	-0.0321863000000000	-0.00313282000000000
0.00324192000000000	2976780000	0.0799066000000000	0.00766009000000000	-0.0285612000000000	-0.00345634000000000
0.00348647000000000	-0.000214629000000000	0.0814963000000000	0.00468866000000000	-0.0264906000000000	-0.00722725000000000
0.00514106000000000	-0.000624162000000000	0.0851096000000000	0.00785068000000000	-0.0325486000000000	-0.00756128000000000
0.00464935000000000	-0.000469903000000000	0.0818855000000000	0.0113714000000000	-0.0330115000000000	-0.00436504000000000
0.00357157000000000	3440500000	0.0837056000000000	-0.0108358000000000	-0.0322268000000000	-0.0208481000000000
0.00556234000000000	0.000576530000000000	0.0847893000000000	0.00713896000000000	-0.0335107000000000	-0.00716970000000000
0.00559452000000000	0.000450995000000000	0.0811806000000000	-0.00949219000000000	-0.0306797000000000	-0.0125437000000000
0.00426378000000000	-0.00210750000000000	0.0790396000000000	0.00169471000000000	-0.0289607000000000	-0.00135705000000000
0.00411373000000000	-0.00209469000000000	0.0844251000000000	0.0105328000000000	-0.0292687000000000	-0.00298386000000000
0.00259431000000000	-0.00115870000000000	0.0892766000000000	0.0105436000000000	-0.0301278000000000	-0.00212693000000000
0.00320475000000000	0.00449392000000000	0.0899785000000000	0.0119725000000000	-0.0289277000000000	-0.00450593000000000
0.00530066000000000	0.000601023000000000	0.0845679000000000	0.0105407000000000	-0.0280652000000000	-0.00558268000000000
0.00544106000000000	0.000520050000000000	0.0879534000000000	0.00442868000000000	-0.0315711000000000	-0.00831330000000000
0.00578811000000000	-0.00115233000000000	0.0892542000000000	0.0103244000000000	-0.0302720000000000	-0.00433693000000000
0.00619279000000000	-0.00208219000000000	0.0848345000000000	0.0108572000000000	-0.0293270000000000	-0.00490467000000000
0.00504884000000000	-0.00208232000000000	0.0837985000000000	0.0149629000000000	-0.0309731000000000	-0.00777397000000000
0.00463890000000000	0.00336405000000000	0.0887762000000000	-0.0150887000000000	-0.0282174000000000	-0.0269725000000000
0.00396620000000000	-0.000628627000000000	0.0818099000000000	0.00340760000000000	-0.0304505000000000	-0.00358365000000000
0.00388283000000000	-0.00335497000000000	0.0900502000000000	0.00941111000000000	-0.0288303000000000	-0.00497092000000000
0.00286985000000000	-0.0105783000000000	0.0892845000000000	0.0104374000000000	-0.0300086000000000	0.00815515000000000
0.000652190000000000	0.00861701000000000	0.0930578000000000	-0.00961959000000000	-0.0281415000000000	-0.00419205000000000
0.00544939000000000	0.00838059000000000	0.0928973000000000	0.00161615000000000	-0.0269126000000000	-0.00304001000000000
0.00494095000000000	0.00778948000000000	0.0913359000000000	0.0141818000000000	-0.0297565000000000	-0.00260734000000000
0.00385380000000000	0.0108553000000000	0.0897038000000000	0.0230392000000000	-0.0306090000000000	-0.00270286000000000
0.00701101000000000	0.00979541000000000	0.0854617000000000	0.0284786000000000	-0.0284375000000000	-0.00333610000000000
-0.00111458000000000	0.00674825000000000	0.109240000000000	0.0205454000000000	-0.0173835000000000	0.000181553000000000
0.00420361000000000	0.00596464000000000	0.0888403000000000	0.0215486000000000	-0.0311676000000000	-0.000674135000000000
0.00845305000000000	0.00673018000000000	0.0731377000000000	0.0151547000000000	-0.0259624000000000	-0.00195433000000000
0.00778455000000000	0.00458377000000000	0.0794808000000000	-0.000859259000000000	-0.0256224000000000	-0.0158617000000000
0.00638578000000000	0.00760354000000000	0.0824014000000000	0.00168219000000000	-0.0271788000000000	-0.00867204000000000
0.00225744000000000	0.00189621000000000	0.0890512000000000	-0.0118142000000000	-0.0280152000000000	-0.0184221000000000
0.00369673000000000	0.00565740000000000	0.100886000000000	0.0155389000000000	-0.0263528000000000	-0.00395382000000000
0.00696438000000000	0.00608065000000000	0.104536000000000	0.0153745000000000	-0.0214312000000000	-0.00542409000000000
0.00536017000000000	0.00402613000000000	0.101573000000000	0.0225823000000000	-0.0264181000000000	-0.00917861000000000
0.00465056000000000	0.00332826000000000	0.105698000000000	0.0212872000000000	-0.0217972000000000	-0.00816910000000000
0.00524260000000000	-0.00135164000000000	0.102369000000000	0.0275096000000000	-0.0263379000000000	-0.00210422000000000
0.00393720000000000	0.000752155000000000	0.101799000000000	0.0266457000000000	-0.0281938000000000	-0.00264412000000000
0.00521104000000000	0.000736155000000000	0.0968684000000000	0.0284598000000000	-0.0232027000000000	-0.00319689000000000
0.00458723000000000	0.000212573000000000	0.102614000000000	0.0240514000000000	-0.0219668000000000	-0.00473771000000000
0.00488394000000000	0.000530941000000000	0.101929000000000	0.0217389000000000	-0.0273711000000000	-0.00277445000000000
0.00287974000000000	0.00230111000000000	0.100829000000000	0.0263560000000000	-0.0263802000000000	-0.00651436000000000
0.00591184000000000	0.000263147000000000	0.106181000000000	0.00843276000000000	-0.0248042000000000	-0.00947079000000000
0.00708076000000000	-0.00231609000000000	0.101979000000000	0.0145289000000000	-0.0279485000000000	-0.00429951000000000
0.00677624000000000	0.00618257000000000	0.0992291000000000	0.00747474000000000	-0.0287167000000000	-0.0193310000000000
0.000151917000000000	0.00225361000000000	0.105969000000000	0.0244934000000000	-0.0309510000000000	-0.00558457000000000
0.00624734000000000	0.00596228000000000	0.104871000000000	0.0236605000000000	-0.0334671000000000	-0.00748264000000000
0.00578091000000000	0.00722677000000000	0.100709000000000	0.0171908000000000	-0.0317866000000000	-0.00757709000000000
0.00458804000000000	0.00474068000000000	0.0969968000000000	0.0131707000000000	-0.0311212000000000	-0.00811318000000000
0.00143301000000000	0.00446603000000000	0.103839000000000	0.0160096000000000	-0.0280232000000000	-0.00756451000000000
0.00529029000000000	0.00386493000000000	0.0970661000000000	0.0163735000000000	-0.0312452000000000	-0.00709298000000000
0.00190180000000000	0.00122894000000000	0.0975735000000000	0.0180373000000000	-0.0289565000000000	-0.00559887000000000
0.00708491000000000	0.00384792000000000	0.0984506000000000	0.0201613000000000	-0.0294427000000000	-0.00666704000000000
0.00561962000000000	0.00507748000000000	0.101591000000000	0.0201556000000000	-0.0350158000000000	-0.00827155000000000
0.00630063000000000	0.00804967000000000	0.0986317000000000	0.0164816000000000	-0.0324709000000000	-0.00556181000000000
0.00812093000000000	0.00271538000000000	0.0983646000000000	0.0129738000000000	-0.0310670000000000	-0.00745587000000000
0.00604683000000000	0.00500562000000000	0.103507000000000	0.0131746000000000	-0.0303401000000000	-0.00549990000000000
0.00746644000000000	0.00609467000000000	0.101822000000000	0.0216259000000000	-0.0289444000000000	-0.00718767000000000
0.00645079000000000	0.0117021000000000	0.103304000000000	0.0230082000000000	-0.0324797000000000	-0.0117061000000000
0.00672025000000000	0.00470017000000000	0.102921000000000	0.0196647000000000	-0.0298486000000000	-0.0130224000000000
0.00413055000000000	0.00537402000000000	0.102222000000000	0.0201696000000000	-0.0337629000000000	-0.0109551000000000
0.00406443000000000	0.00961910000000000	0.0979354000000000	0.0144043000000000	-0.0291297000000000	-0.00747092000000000
0.00487842000000000	0.00362611000000000	0.107021000000000	0.0180185000000000	-0.0263893000000000	-0.00604059000000000
0.00770566000000000	0.00371011000000000	0.100932000000000	0.00970144000000000	-0.0322140000000000	-0.00643368000000000
0.00803118000000000	0.00333406000000000	0.0998264000000000	-0.00191459000000000	-0.0332750000000000	-0.00699164000000000
0.00831785000000000	-0.00307771000000000	0.0989501000000000	0.0320899000000000	-0.0264253000000000	-0.00218057000000000
0.00541632000000000	-0.00234184000000000	0.0794225000000000	0.0398415000000000	-0.0271308000000000	-0.00469413000000000
0.00934860000000000	0.000492471000000000	0.0928547000000000	0.0288593000000000	-0.0363694000000000	0.000106162000000000
0.00991570000000000	-0.00158237000000000	0.0813792000000000	0.0305471000000000	-0.0243386000000000	0.000183727000000000
0.00990317000000000	0.000178810000000000	0.0848864000000000	0.0365535000000000	-0.0294124000000000	-0.000816118000000000
0.00757956000000000	0.000657708000000000	0.0874428000000000	0.0327043000000000	-0.0289562000000000	-0.000816544000000000
0.00572861000000000	-0.000351857000000000	0.0931992000000000	0.0356255000000000	-0.0333693000000000	-0.000816977000000000
0.00674960000000000	-0.00111491000000000	0.0968962000000000	0.0332166000000000	-0.0303703000000000	0
0.00679282000000000	-0.000830646000000000	0.0986607000000000	0.00891286000000000	-0.0305813000000000	0.0113266000000000
0.00735781000000000	-0.00776079000000000	0.101893000000000	0.0318081000000000	-0.0327865000000000	-2260860000
0.00565263000000000	0.00239641000000000	0.0821643000000000	0.0132302000000000	-0.0302398000000000	0.00576130000000000
0.0104192000000000	-0.00809964000000000	0.0769914000000000	0.0340631000000000	-0.0132565000000000	0.00587203000000000
0.00851278000000000	0.00148305000000000	0.0982517000000000	0.0101101000000000	-0.0226504000000000	0.00939312000000000
0.00360969000000000	-0.0126684000000000	0.101221000000000	0.0126313000000000	-0.0207109000000000	0.00840261000000000
0.00378241000000000	-0.0200199000000000	0.113128000000000	0.0279524000000000	-0.0171213000000000	-0.00306648000000000
0.000736898000000000	-0.00783741000000000	0.104849000000000	0.00718314000000000	-0.0180461000000000	0.00905879000000000
0.00318068000000000	-0.00796122000000000	0.0913550000000000	0.0231782000000000	-0.0288114000000000	-0.00500415000000000
0.00521447000000000	0.000503715000000000	0.102668000000000	0.00994104000000000	-0.0306381000000000	0.00636398000000000
0.00543637000000000	-0.00901599000000000	0.115205000000000	0.0341660000000000	-0.0261450000000000	-0.000211002000000000
0.0103242000000000	0.00590179000000000	0.0971393000000000	-0.000654081000000000	-0.00453038000000000	0.00852399000000000
0.00960175000000000	-0.00693233000000000	0.0685024000000000	0.0418780000000000	-0.0288810000000000	-0.000101202000000000
0.00874764000000000	0.00468150000000000	0.0976604000000000	0.00762610000000000	-0.0323033000000000	0.0103410000000000
0.00816321000000000	0.00486467000000000	0.108343000000000	0.0171620000000000	-0.0269753000000000	0.00936639000000000
0.0102523000000000	-0.00720132000000000	0.0949823000000000	-0.0132994000000000	-0.0287805000000000	0.00278860000000000
0.00589498000000000	-0.0148888000000000	0.0996022000000000	0.00412693000000000	-0.0263421000000000	-0.00307657000000000
0.00521896000000000	-0.00146130000000000	0.108817000000000	-0.00457396000000000	-0.0280258000000000	0.0106396000000000
0.00530502000000000	-0.00713326000000000	0.0372499000000000	0.0127458000000000	-0.00655396000000000	-0.00411414000000000
0.0169476000000000	-0.000568431000000000	0.0504138000000000	0.00372512000000000	-0.0272012000000000	0.0106780000000000
0.0127682000000000	-0.0113359000000000	0.0700653000000000	0.0114152000000000	-0.0302064000000000	0.00167439000000000
0.00953671000000000	-0.0161644000000000	0.0842960000000000	0.0239432000000000	-0.0314648000000000	-0.00444670000000000
0.0102917000000000	-0.00358713000000000	0.0958498000000000	-0.00608909000000000	-0.0292963000000000	0.00808778000000000
0.00955459000000000	-0.00633373000000000	0.0980935000000000	0.00824612000000000	-0.0283565000000000	-0.00459084000000000
0.00924215000000000	-0.000255095000000000	0.0996152000000000	-0.0460017000000000	-0.0275145000000000	0.0315247000000000
0.00856516000000000	0.00123059000000000	0.0962858000000000	-0.0244503000000000	-0.0296332000000000	-0.00167512000000000
0.00556811000000000	0.000529265000000000	0.0995728000000000	-0.0235762000000000	-0.0239041000000000	0.00993569000000000
0.00316778000000000	-0.0168939000000000	0.112549000000000	0.0119193000000000	-0.0270244000000000	4480070000
0.00835425000000000	-0.00757536000000000	0.111631000000000	0.00193381000000000	-0.0262939000000000	-0.000763890000000000
0.00817961000000000	-0.00302127000000000	0.111436000000000	-0.00523443000000000	-0.0267736000000000	-0.00233642000000000
0.00867046000000000	-0.00287894000000000	0.111412000000000	0.0140662000000000	-0.0293853000000000	0.00395826000000000
0.00914968000000000	-0.00282009000000000	0.113438000000000	-0.00914546000000000	-0.0299661000000000	-0.00583576000000000
0.00928201000000000	-0.0172322000000000	0.111824000000000	0.00447436000000000	-0.0312379000000000	0.00284049000000000
0.00926396000000000	-0.0144730000000000	0.108786000000000	-0.00933121000000000	-0.0339129000000000	-0.00284069000000000
0.00977513000000000	-0.00554029000000000	0.125354000000000	-0.0388179000000000	-0.0284347000000000	-0.00152688000000000
0.0121074000000000	-0.00894290000000000	0.0893534000000000	-0.00742638000000000	-0.0256360000000000	-0.000146340000000000
0.00533434000000000	0.00435253000000000	0.117661000000000	-0.0275533000000000	-0.0286527000000000	0.0107995000000000
0.00525738000000000	-0.00446193000000000	0.123055000000000	-0.00393781000000000	-0.0277662000000000	0.00964562000000000
0.00694149000000000	-0.00114430000000000	0.120042000000000	-0.0106979000000000	-0.0302977000000000	-0.00391436000000000
0.00849336000000000	0.00303452000000000	0.138965000000000	-0.0136696000000000	-0.0173687000000000	0.0170675000000000
-0.00950740000000000	-0.00516155000000000	0.0137229000000000	0.00557877000000000	0.00460235000000000	-0.00219315000000000
0.00539986000000000	0.00255426000000000	0.0380726000000000	0.000476148000000000	-0.0226132000000000	0.00158401000000000
0.00411829000000000	-0.00214816000000000	0.0752942000000000	0.00423779000000000	-0.0286625000000000	0.00600889000000000
0.00194247000000000	-0.0114174000000000	0.106178000000000	-0.0116477000000000	-0.0333036000000000	0.00996898000000000
-0.0164514000000000	-0.0165118000000000	-0.00852081000000000	-0.00464021000000000	-0.00617421000000000	-0.00118318000000000
0.00291671000000000	-0.00542145000000000	0.0477491000000000	-0.0164940000000000	-0.0186495000000000	0.00759738000000000
0.00515410000000000	-0.00245536000000000	0.0725493000000000	-0.00687553000000000	-0.0225769000000000	-0.00585886000000000
0.00319608000000000	-0.00700551000000000	0.0819730000000000	0.0155203000000000	-0.0258405000000000	-0.00424271000000000
0.00345421000000000	0.00652873000000000	0.0965055000000000	-0.0106664000000000	-0.0251177000000000	0.0148057000000000
0.00366809000000000	-0.00438910000000000	0.110879000000000	0.0180626000000000	-0.0315429000000000	0.00188069000000000
-0.0142226000000000	0.00467746000000000	0.0237034000000000	-0.00471592000000000	-0.00987191000000000	-0.00428904000000000
0.00373449000000000	0.00505360000000000	0.0579648000000000	0.0110206000000000	-0.0223458000000000	0.00627478000000000
0.00293204000000000	0.000589724000000000	0.0868776000000000	0.00944398000000000	-0.0287053000000000	-0.000115969000000000
0.000474745000000000	-0.00936223000000000	0.111306000000000	0.000244233000000000	-0.0281185000000000	0.00298043000000000
0.0151559000000000	-0.0153225000000000	-0.0362946000000000	0.0236056000000000	-0.00418097000000000	-0.00387279000000000
0.00901037000000000	0.00255030000000000	0.0558186000000000	-0.00774657000000000	-0.0334193000000000	-0.00572932000000000
0.00602978000000000	-0.00538738000000000	0.0766392000000000	0.0201232000000000	-0.0264241000000000	-0.00449488000000000
0.00256925000000000	0.00111817000000000	0.0895292000000000	0.00929889000000000	-0.0299599000000000	0.00838318000000000
0.00313067000000000	-0.00621485000000000	0.0959612000000000	0.0202416000000000	-0.0344364000000000	0.00143106000000000
0.0109368000000000	-0.00591541000000000	-0.0291575000000000	0.0106133000000000	-0.00738028000000000	-0.00174670000000000
0.0115069000000000	-0.0100264000000000	0.0588095000000000	0.0190199000000000	-0.0312168000000000	-0.00373856000000000
0.00557821000000000	-0.00350293000000000	0.0847758000000000	-0.0192752000000000	-0.0338477000000000	0.00561011000000000
0.0119953000000000	-0.0132384000000000	0.0646937000000000	0.00165189000000000	-0.00817783000000000	-0.000988528000000000
0.0109108000000000	-0.0187437000000000	0.0908139000000000	0.0193499000000000	-0.0226141000000000	-0.00518990000000000
0.00578129000000000	-0.00282766000000000	0.0251405000000000	0.00311846000000000	0.00266339000000000	0.000800962000000000
0.0196538000000000	-0.00935611000000000	-0.0134934000000000	0.0222567000000000	-0.0134573000000000	0.000745478000000000
0.0111448000000000	-0.0110219000000000	0.0614365000000000	0.0277184000000000	-0.0121329000000000	-5488600000
0.0123117000000000	-0.0108114000000000	0.0713689000000000	0.0343929000000000	-0.0245023000000000	0.00365127000000000
0.00658148000000000	-0.00454318000000000	0.0894987000000000	0.0114378000000000	-0.0224976000000000	0.0153266000000000
0.00884098000000000	-0.0108316000000000	0.0849690000000000	0.0433357000000000	-0.0244492000000000	0.00194061000000000
-0.000332566000000000	-0.0112140000000000	0.000124201000000000	0.0404860000000000	0.000170006000000000	0.0101437000000000
0.00417469000000000	-0.000654701000000000	0.0657585000000000	-0.00317722000000000	-0.0234367000000000	-0.00672784000000000
0.00355169000000000	-0.0159014000000000	0.00634139000000000	0.0284575000000000	-0.00605589000000000	-0.00232135000000000
0.00615842000000000	-0.00247922000000000	0.0477054000000000	-0.0163884000000000	-0.0269228000000000	0.00742223000000000
0.00373038000000000	-0.00700816000000000	0.0739983000000000	0.0168035000000000	-0.0300633000000000	-0.0101951000000000
-0.0134498000000000	-0.00447407000000000	0.0137988000000000	0.0113095000000000	-0.00570791000000000	-0.00299586000000000
0.00440086000000000	0.00450410000000000	0.0262620000000000	0.00396177000000000	-0.0169217000000000	0.0137081000000000
0.00182354000000000	-0.00441180000000000	0.0610955000000000	0.0167900000000000	-0.0250307000000000	0.00223386000000000
-0.00206838000000000	-0.00866567000000000	0.0978086000000000	0.0328623000000000	-0.0284877000000000	-0.000654723000000000
0.00389257000000000	0.00770535000000000	0.106518000000000	-0.00780752000000000	-0.0181270000000000	0.0156936000000000
-0.00746303000000000	-0.00909398000000000	0.0667545000000000	-0.00262553000000000	-0.0265035000000000	0.00525795000000000
0.00187195000000000	-0.0131975000000000	-0.00612250000000000	0.00908056000000000	-0.00688266000000000	-0.00191642000000000
0.00226639000000000	0.00164585000000000	0.0563739000000000	-0.00964920000000000	-0.0263380000000000	-0.0138628000000000
-0.00292054000000000	0.000112207000000000	0.0826390000000000	-0.00174834000000000	-0.0294995000000000	0.00687397000000000
0.00500805000000000	-0.0106128000000000	0.0661768000000000	0.0149791000000000	-0.00503986000000000	0.00180924000000000
0.00695557000000000	-0.0207025000000000	0.0726482000000000	0.0587452000000000	-0.0101202000000000	-0.00528338000000000
-0.00427594000000000	-0.0102637000000000	-0.0239400000000000	0.0148852000000000	-0.00229618000000000	-3295550000
-0.00439512000000000	-0.00953121000000000	0.0250641000000000	0.00161983000000000	-0.0271858000000000	-0.00352164000000000
-8178470000	0.000267939000000000	0.0604999000000000	-0.000712535000000000	-0.0230386000000000	-0.00117530000000000
0.00112927000000000	0.00105846000000000	0.0713859000000000	0.00894394000000000	-0.0269541000000000	0.00172719000000000
0.00113254000000000	-0.00525653000000000	-0.0354335000000000	0.0233838000000000	-0.0296446000000000	-0.00473601000000000
0.0141164000000000	0.00201841000000000	0.0282830000000000	-0.000104922000000000	-0.0294633000000000	0.00622252000000000
0.00994490000000000	-0.00371571000000000	0.0609183000000000	0.0231089000000000	-0.0211898000000000	-0.00607596000000000
0.000528627000000000	0.000411526000000000	0.0512413000000000	-0.00381659000000000	-0.0308058000000000	0.0127114000000000
0.0289319000000000	-0.00331540000000000	-0.0136653000000000	0.0265426000000000	-0.0145287000000000	-0.00135184000000000
0.0176039000000000	0.00206969000000000	0.0143283000000000	0.0134865000000000	-0.0314549000000000	0.0139423000000000
0.0150538000000000	-0.00926970000000000	0.0278193000000000	0.0113233000000000	-0.0351586000000000	0.00611954000000000
0.0115668000000000	-0.0139303000000000	0.0467922000000000	0.0197138000000000	-0.0322776000000000	-0.00177146000000000
0.00713844000000000	-0.000107666000000000	0.0620709000000000	0.000419242000000000	-0.0360321000000000	-0.000731043000000000
0.000331390000000000	0.00118157000000000	0.0691100000000000	0.0118565000000000	-0.0305027000000000	0.00338000000000000
-0.000197573000000000	-0.00582259000000000	0.00761369000000000	0.0297955000000000	-0.00982780000000000	-0.00693703000000000
0.00399813000000000	-0.00395648000000000	0.0503260000000000	0.0260553000000000	-0.0381344000000000	0.00550325000000000
0.00234732000000000	0.000834819000000000	0.0788076000000000	0.0157941000000000	-0.0333330000000000	-0.00513687000000000
0.0188454000000000	-0.00654642000000000	-0.00770913000000000	0.0388238000000000	-0.00959916000000000	0.00310920000000000
0.0199093000000000	0.00592004000000000	0.0145549000000000	0.00928948000000000	-0.0310555000000000	0.00434957000000000
0.0138543000000000	-0.00596075000000000	0.0337127000000000	0.0310431000000000	-0.0361050000000000	0.00758456000000000
0.0105849000000000	-0.0119070000000000	0.0448820000000000	0.0154220000000000	-0.0311318000000000	-0.000446103000000000
0.00886939000000000	-0.00494554000000000	0.0596263000000000	0.00939704000000000	-0.0358175000000000	0.00312116000000000
0.00462315000000000	-0.00628807000000000	0.0743264000000000	0.0254682000000000	-0.0356005000000000	-0.00407800000000000
0.00722380000000000	0.00156665000000000	0.0874882000000000	0.00484117000000000	-0.0288886000000000	-0.00406543000000000
0.00866130000000000	-0.00751894000000000	0.0791688000000000	0.0399663000000000	-0.0304625000000000	-0.00628164000000000
0.0274609000000000	-0.00159816000000000	0.00993486000000000	0.0119695000000000	-0.00513124000000000	0.00889462000000000
0.0162848000000000	-0.00768021000000000	0.0257174000000000	0.0427203000000000	-0.0315772000000000	-0.00434883000000000
0.00502658000000000	0.00219178000000000	0.0733829000000000	0.0184446000000000	-0.0295993000000000	0.00700048000000000
0.00610394000000000	-0.00453341000000000	0.0881005000000000	0.0477292000000000	-0.00972160000000000	0.00627805000000000
0.00947275000000000	-0.00276191000000000	0.0774333000000000	0.0330470000000000	-0.0244317000000000	0.00481245000000000
-0.00156719000000000	-0.0102941000000000	0.0759663000000000	0.0286078000000000	-0.0199355000000000	0.00183357000000000
0.00413330000000000	-0.0141177000000000	0.109744000000000	0.0286762000000000	-0.0246121000000000	-0.00123540000000000
-0.00884518000000000	0.000795002000000000	0.0828736000000000	0.00263826000000000	-0.0214492000000000	0.0113593000000000
0.0119113000000000	-0.000952839000000000	0.0110577000000000	0.0170197000000000	-0.0128533000000000	0.00719456000000000
0.00663705000000000	-0.00576677000000000	0.0526151000000000	0.0434137000000000	-0.0321732000000000	0.00454907000000000
0.00503885000000000	-0.00365153000000000	0.0897772000000000	0.0317557000000000	-0.0263742000000000	-0.00416864000000000
-0.0100973000000000	-0.00189636000000000	-0.0136685000000000	0.0308137000000000	-0.00488194000000000	0.0111152000000000
0.000452843000000000	0.000850000000000000	0.0321424000000000	0.0318685000000000	-0.0303719000000000	0.00294102000000000
-0.00196028000000000	-0.000410536000000000	0.0764014000000000	0.0268937000000000	-0.0200198000000000	-0.000493560000000000
-0.00288120000000000	-0.00383268000000000	0.0850343000000000	0.0430020000000000	-0.0344949000000000	0.00120487000000000
-0.00319258000000000	0.00317201000000000	0.108280000000000	0.0153014000000000	-0.0266423000000000	0.00598902000000000
-0.0354423000000000	-0.0107168000000000	-0.0172404000000000	0.0279053000000000	-0.0132957000000000	0.000426499000000000
0.00953508000000000	-0.0137264000000000	0.0276793000000000	0.0302975000000000	-0.0275186000000000	-0.00245237000000000
0.00798826000000000	-0.00119391000000000	0.0557898000000000	0.0130176000000000	-0.0212537000000000	-0.00681440000000000
-0.00131626000000000	-0.0106398000000000	0.0828911000000000	0.0443146000000000	-0.0273149000000000	-0.000872083000000000
0.00563474000000000	0.00464269000000000	0.0761897000000000	0.0145253000000000	-0.0383810000000000	0.00926874000000000
-0.00409295000000000	-0.00200037000000000	0.108627000000000	0.0401023000000000	-0.0273988000000000	0.00367629000000000
-0.0154656000000000	-0.00194215000000000	0.0268626000000000	0.0223137000000000	-0.000628040000000000	-0.00331113000000000
-0.00359048000000000	-0.00804542000000000	0.0368661000000000	0.0287435000000000	-0.0196454000000000	0.00914812000000000
0.00506338000000000	-0.00974817000000000	0.0504978000000000	0.0174998000000000	-0.0306137000000000	0.00550536000000000
-0.000458960000000000	0.000694857000000000	0.0653077000000000	-0.00157202000000000	-0.0342742000000000	0.0166611000000000
0.00200480000000000	-0.00727102000000000	0.0694469000000000	0.0200593000000000	-0.0365887000000000	-0.000279126000000000
0.00107490000000000	-0.00568021000000000	0.0750476000000000	0.0158932000000000	-0.0361357000000000	0.00959341000000000
0.00210600000000000	-0.00830773000000000	0.0874455000000000	0.0326882000000000	-0.0353860000000000	-0.00598890000000000
-0.000144309000000000	0.00102019000000000	0.106686000000000	0.00842836000000000	-0.0362995000000000	-0.00928526000000000
0.00175456000000000	0.00293065000000000	0.114205000000000	-0.0141755000000000	-0.0365136000000000	0.0196002000000000
0.00222581000000000	-0.00708461000000000	0.134308000000000	0.0202274000000000	-0.0288665000000000	0.00629589000000000
-0.000952927000000000	-0.00486520000000000	0.132229000000000	0.0146373000000000	-0.0299251000000000	0.00599244000000000
0.0454306000000000	0.00644443000000000	-0.00922110000000000	-0.0232666000000000	-0.0107198000000000	0.00670243000000000
0.00842594000000000	-0.00766890000000000	0.00606746000000000	0.00520943000000000	-0.0273825000000000	0.00893093000000000
0.00692967000000000	-0.0156067000000000	0.0224972000000000	0.0342990000000000	-0.0361231000000000	0.00266709000000000
0.00303642000000000	-0.00926403000000000	0.0459572000000000	0.0119436000000000	-0.0342515000000000	0.00499419000000000
0.00479968000000000	-0.00100800000000000	0.0514739000000000	-0.0104424000000000	-0.0359769000000000	-0.0113579000000000
0.00392470000000000	-0.00839109000000000	0.0740408000000000	0.0158887000000000	-0.0403973000000000	-0.00686495000000000
0.00453216000000000	0.00607727000000000	0.0764185000000000	-0.0167023000000000	-0.0392968000000000	0.0139684000000000
0.00878615000000000	-0.00544533000000000	0.0699395000000000	0.0188893000000000	-0.0410335000000000	0.00356020000000000
0.00377601000000000	-0.00153242000000000	0.0992322000000000	0.00736434000000000	-0.0432021000000000	0.0131152000000000
0.00565255000000000	-0.00294527000000000	0.0842081000000000	0.0202970000000000	-0.0436530000000000	-0.00348793000000000
0.00249845000000000	0.00173010000000000	0.103936000000000	0.00520226000000000	-0.0365661000000000	0.00545677000000000
0.00106372000000000	-0.0105693000000000	0.101557000000000	0.0149140000000000	-0.0408619000000000	0.00313120000000000
-0.000562479000000000	-0.00511564000000000	0.109682000000000	-0.000775332000000000	-0.0281317000000000	4105310000
-0.00601207000000000	-0.00456674000000000	0.110411000000000	0.000660057000000000	-0.0343505000000000	-0.00620655000000000
-0.00288522000000000	-0.00808861000000000	0.111399000000000	0.0181145000000000	-0.0366136000000000	0.00265757000000000
0.000396790000000000	-0.000449733000000000	0.117771000000000	-0.00486984000000000	-0.0318751000000000	-0.00798997000000000
0.00176691000000000	0.00185927000000000	0.117551000000000	-0.00235636000000000	-0.0395128000000000	0.00791888000000000
0.00294145000000000	-0.000932894000000000	0.110753000000000	0.0160872000000000	-0.0375419000000000	-0.00326818000000000
0.00272025000000000	-0.00534046000000000	0.114425000000000	0.0235856000000000	-0.0366448000000000	0.00447706000000000
0.00127368000000000	0.00504492000000000	0.104592000000000	0.000531588000000000	-0.0377625000000000	0.0144388000000000
0.00262972000000000	-0.0103876000000000	0.115419000000000	0.0172734000000000	-0.0382163000000000	0.000749930000000000
0.0188649000000000	-0.0166787000000000	0.00454589000000000	0.0283855000000000	-0.0188619000000000	-0.00400063000000000
0.0256573000000000	-0.00348159000000000	0.0165701000000000	-0.0247566000000000	-0.0312279000000000	0.0110663000000000
0.0129253000000000	-0.00853310000000000	0.0506792000000000	0.0142285000000000	-0.0331945000000000	-0.00360485000000000
0.00772961000000000	0.00201008000000000	0.0617465000000000	-0.0155264000000000	-0.0301281000000000	0.0126320000000000
0.0138315000000000	-0.00115117000000000	0.0668375000000000	0.0344030000000000	-0.0345422000000000	-0.00157548000000000
0.0132296000000000	-0.00121581000000000	0.0737761000000000	0.0200690000000000	-0.0369966000000000	0.000420175000000000
0.0114936000000000	0.000736722000000000	0.0829482000000000	0.00401009000000000	-0.0348802000000000	-0.00164155000000000
0.0104144000000000	-0.00339298000000000	0.0867357000000000	0.0190727000000000	-0.0356549000000000	-0.00157239000000000
0.00890562000000000	-0.00991919000000000	0.0855882000000000	-0.00815709000000000	-0.0335273000000000	0.00211498000000000
0.00415619000000000	-0.00625965000000000	0.0990695000000000	-0.00471804000000000	-0.0304205000000000	-0.000290737000000000
0.00800795000000000	-0.00521925000000000	0.104329000000000	0.00630383000000000	-0.0299919000000000	-0.00360038000000000
0.00622963000000000	0.00288577000000000	0.118780000000000	0.000280884000000000	-0.0255839000000000	0.00226191000000000
0.00432993000000000	-0.00552649000000000	0.118655000000000	0.0192869000000000	-0.0241699000000000	-0.00993997000000000
0.00744080000000000	-0.00192971000000000	0.108005000000000	0.00898943000000000	-0.0308318000000000	0.00472184000000000
0.00834807000000000	-0.00572231000000000	0.101854000000000	0.0182567000000000	-0.0278478000000000	-0.0100990000000000
0.0100698000000000	0.000746407000000000	0.109854000000000	-0.00990602000000000	-0.0322448000000000	0.00356589000000000
0.00715120000000000	-0.0104635000000000	0.110137000000000	0.0136815000000000	-0.0335236000000000	-0.00868831000000000
0.0141158000000000	-0.0181654000000000	0.0895761000000000	0.0118365000000000	-0.0321970000000000	-0.00639050000000000
0.0130219000000000	0.000639104000000000	0.0860146000000000	-0.0250196000000000	-0.0312587000000000	-0.00225854000000000
0.0158638000000000	-0.00534871000000000	0.0781867000000000	0.00565643000000000	-0.00468606000000000	0.00262686000000000
0.0111780000000000	-0.00569066000000000	0.111095000000000	0.00823815000000000	-0.0219124000000000	-0.00941223000000000
0.00990448000000000	0.00336805000000000	0.119027000000000	-0.0133866000000000	-0.0231342000000000	-0.00693702000000000
0.0102060000000000	-0.00243549000000000	0.115019000000000	0.00121374000000000	-0.0223188000000000	0.00321430000000000
0.00839289000000000	-0.00512604000000000	0.115637000000000	0.0153051000000000	-0.0251058000000000	-0.00140597000000000
0.0149880000000000	0.000518913000000000	0.120498000000000	0.00214595000000000	-0.0184059000000000	0.0100039000000000
0.0123533000000000	-0.00368988000000000	0.116077000000000	0.0140106000000000	-0.0265678000000000	0.00325394000000000
-0.000957449000000000	-0.0114265000000000	0.120625000000000	-0.0148823000000000	-0.0147230000000000	-0.000690820000000000
0.0173673000000000	-0.0161152000000000	0.0937028000000000	0.00913070000000000	-0.0342437000000000	-0.00661038000000000
0.00654849000000000	0.00119374000000000	0.121228000000000	-0.0223677000000000	-0.00727106000000000	-0.00699529000000000
0.00976345000000000	0.000762066000000000	0.120100000000000	0.00130239000000000	-0.0237631000000000	0.00304211000000000
0.0123314000000000	-0.00273611000000000	0.0999197000000000	-0.0705712000000000	-0.0228287000000000	0.00519258000000000
0.00831123000000000	-0.00177441000000000	0.122150000000000	-0.0671684000000000	-0.0233694000000000	0.00618449000000000
0.00900203000000000	-0.000182607000000000	0.119688000000000	-0.0620689000000000	-0.0190358000000000	0.00432060000000000
0.0107017000000000	0.000717387000000000	0.116689000000000	-0.0614271000000000	-0.0229496000000000	0.00421645000000000
0.00404178000000000	0.00635455000000000	0.103143000000000	-0.0595236000000000	-0.0197159000000000	-0.0165504000000000
0.0108842000000000	0.00256586000000000	0.109525000000000	-0.0614630000000000	-0.0288874000000000	0.00135484000000000
0.0123106000000000	0.00233745000000000	0.114744000000000	-0.0596603000000000	-0.0266518000000000	0.00133373000000000
0.00983448000000000	0.0110796000000000	0.110899000000000	-0.0932773000000000	-0.0219851000000000	-0.0307966000000000
0.0118946000000000	0.00118122000000000	0.113159000000000	-0.0707924000000000	-0.0253470000000000	-0.00841125000000000
0.0134511000000000	0.00183850000000000	0.107939000000000	-0.0593033000000000	-0.0185073000000000	-0.0101111000000000
0.0126529000000000	0.000705997000000000	0.122161000000000	-0.0572301000000000	-0.0253670000000000	-0.00879530000000000
0.0123559000000000	-0.00252806000000000	0.117214000000000	-0.0522853000000000	-0.0257929000000000	-0.00511145000000000
0.00941222000000000	-0.000594724000000000	0.122184000000000	-0.0510190000000000	-0.0223776000000000	-0.00627313000000000
0.00481286000000000	0.000218576000000000	0.123459000000000	-0.0488329000000000	-0.0223233000000000	-0.00507648000000000
0.0209390000000000	0.00432859000000000	0.104402000000000	-0.0630632000000000	-0.0197902000000000	0.00245582000000000
0.0150860000000000	0.00349844000000000	0.122981000000000	-0.0644731000000000	-0.0199541000000000	-0.0120147000000000
0.0154004000000000	0.00730825000000000	0.117213000000000	-0.0760301000000000	-0.0257600000000000	-0.00612745000000000
0.0141568000000000	0.00517846000000000	0.100276000000000	-0.118548000000000	-0.0259696000000000	-0.00297406000000000
0.0138532000000000	0.00388897000000000	0.105090000000000	-0.0877095000000000	-0.0253790000000000	-0.00879590000000000
0.0134742000000000	0.00153652000000000	0.105154000000000	-0.0738919000000000	-0.0257375000000000	-0.00783655000000000
0.0116363000000000	0.00276575000000000	0.100731000000000	-0.0610641000000000	-0.0304568000000000	-0.00780807000000000
0.0132481000000000	0.00155079000000000	0.106855000000000	-0.0569554000000000	-0.0301793000000000	-0.00695943000000000
0.0126553000000000	-0.000284475000000000	0.104968000000000	-0.0512837000000000	-0.0309655000000000	-0.00467213000000000
0.0118297000000000	-0.000505267000000000	0.108269000000000	-0.0491629000000000	-0.0307727000000000	-0.00447964000000000
0.0141836000000000	-0.000303949000000000	0.113393000000000	-0.0476847000000000	-0.0245602000000000	-0.00216740000000000
0.0147162000000000	0.000348595000000000	0.101121000000000	-0.0458390000000000	-0.0360948000000000	-0.00311307000000000
0.0156043000000000	-0.000138396000000000	0.114480000000000	-0.0860821000000000	-0.0246422000000000	0.0291568000000000
0.0148300000000000	0.00383095000000000	0.108416000000000	-0.0857843000000000	-0.0273261000000000	0.00718855000000000
0.00963720000000000	0.00523471000000000	0.0804252000000000	-0.0780480000000000	-0.0208157000000000	0.00384169000000000
0.0139683000000000	0.00496509000000000	0.0933696000000000	-0.0756860000000000	-0.0365904000000000	0.00153250000000000
0.00983081000000000	0.00833697000000000	0.106784000000000	-0.112822000000000	-0.0323403000000000	0.00185832000000000
0.0118034000000000	-0.00243285000000000	0.108452000000000	-0.0666551000000000	-0.0324242000000000	-0.0228178000000000
0.00713010000000000	0.00383920000000000	0.116473000000000	-0.0569012000000000	-0.0261949000000000	-0.00990349000000000
0.0113334000000000	0.00117467000000000	0.106346000000000	-0.0484971000000000	-0.0342702000000000	-0.00874549000000000
0.0124144000000000	-0.000112810000000000	0.104410000000000	-0.0447185000000000	-0.0302396000000000	-0.00740153000000000
0.0125872000000000	0.00301761000000000	0.118803000000000	-0.0669134000000000	-0.0330931000000000	0.00121680000000000
0.0119299000000000	0.00165046000000000	0.111813000000000	-0.0539695000000000	-0.0333853000000000	-0.0143714000000000
0.0101316000000000	0.00250847000000000	0.117450000000000	-0.0457488000000000	-0.0323750000000000	-0.0105746000000000
0.0139111000000000	0.00198227000000000	0.128822000000000	-0.0402137000000000	-0.0311213000000000	-0.00995292000000000
0.0100586000000000	0.00369398000000000	0.0999537000000000	-0.0407809000000000	-0.0385111000000000	-0.00774320000000000
0.0122746000000000	0.0114717000000000	0.0692969000000000	-0.0621459000000000	-0.0327791000000000	-0.000600675000000000
0.0130554000000000	0.00604934000000000	0.0791919000000000	-0.0687278000000000	-0.0331020000000000	-0.0151090000000000
0.0122468000000000	0.0128124000000000	0.0884869000000000	-0.0722800000000000	-0.0353496000000000	0.00166447000000000
0.0105894000000000	0.00490054000000000	0.102813000000000	-0.0655347000000000	-0.0383512000000000	-0.0137460000000000
0.0121044000000000	0.00577873000000000	0.101899000000000	-0.0490756000000000	-0.0308096000000000	-0.0110800000000000
0.0128112000000000	0.00465964000000000	0.0964436000000000	-0.0384163000000000	-0.0377380000000000	-0.0113660000000000
0.0132863000000000	0.00233860000000000	0.107238000000000	-0.0343526000000000	-0.0344459000000000	-0.00685262000000000
0.0152093000000000	0.00280520000000000	0.108279000000000	-0.0345374000000000	-0.0356548000000000	-0.00780642000000000
0.0132186000000000	0.000558422000000000	0.0895770000000000	-0.0941094000000000	-0.0358780000000000	0.0409369000000000
0.0115282000000000	0.00692067000000000	0.0841458000000000	-0.126002000000000	-0.0346354000000000	0.0273683000000000
0.0128332000000000	0.0124211000000000	0.114145000000000	-0.0913187000000000	-0.0173908000000000	0.0398209000000000
0.0113346000000000	-0.00268338000000000	0.121363000000000	-0.0898495000000000	-0.0309702000000000	0.00777305000000000
0.00943340000000000	0.000426486000000000	0.121129000000000	-0.0688690000000000	-0.0265881000000000	0.0112852000000000
0.0140413000000000	0.00586570000000000	0.117369000000000	-0.0824464000000000	-0.0298109000000000	0.0157356000000000
0.00800970000000000	0.00698562000000000	0.113699000000000	-0.0841306000000000	-0.0328277000000000	-0.00421477000000000
0.00971706000000000	0.00635128000000000	0.104494000000000	-0.0740460000000000	-0.0403795000000000	-0.00842313000000000
0.0102654000000000	0.00749621000000000	0.105603000000000	-0.0571426000000000	-0.0380734000000000	-0.000850399000000000
0.0125329000000000	-0.000780406000000000	0.0964511000000000	0.00426980000000000	-0.0407062000000000	0.00638075000000000
0.0112960000000000	0.00337496000000000	0.115139000000000	-0.0443281000000000	-0.0321238000000000	0.000368131000000000
0.0123410000000000	0.00283268000000000	0.113437000000000	-0.0505731000000000	-0.0338274000000000	-0.00207239000000000
0.0114694000000000	0.00341940000000000	0.0649684000000000	-0.0521606000000000	-0.0189283000000000	-0.00148345000000000
0.00771117000000000	0.00335369000000000	0.0899498000000000	-0.0526190000000000	-0.0400611000000000	-0.000855335000000000
0.00979269000000000	0.00359297000000000	0.101025000000000	-0.0524758000000000	-0.0336019000000000	-0.000864200000000000
0.0106291000000000	0.00616629000000000	0.108082000000000	-0.0483455000000000	-0.0316264000000000	0.0158372000000000
0.0111974000000000	0.00923028000000000	0.120470000000000	-0.0818623000000000	-0.0312218000000000	0.00157810000000000
0.0128588000000000	0.00720965000000000	0.111713000000000	-0.0695336000000000	-0.0347719000000000	-0.00894850000000000
0.0119811000000000	0.00823027000000000	0.113683000000000	-0.0689192000000000	-0.0340063000000000	-0.00922127000000000
0.0106627000000000	0.00772826000000000	0.111526000000000	-0.0663427000000000	-0.0331507000000000	-0.00787446000000000
0.0123807000000000	0.0117823000000000	0.109271000000000	-0.0747897000000000	-0.0339801000000000	0.00133403000000000
0.0117214000000000	0.00941259000000000	0.116751000000000	-0.0686355000000000	-0.0314364000000000	-0.0110515000000000
0.0119910000000000	0.00605606000000000	0.106142000000000	-0.0570296000000000	-0.0368869000000000	-0.0130702000000000
-0.00744148000000000	0.00386797000000000	0.134025000000000	-0.0550644000000000	-0.0238980000000000	-0.00957288000000000
0.00400532000000000	0.00308479000000000	0.113158000000000	-0.0574227000000000	-0.0257317000000000	-0.00904924000000000
0.00951614000000000	0.00271848000000000	0.114881000000000	-0.0557823000000000	-0.0349076000000000	-0.00747546000000000
0.00994459000000000	0.00241914000000000	0.121787000000000	-0.0576557000000000	-0.0299319000000000	-0.00568169000000000
0.0112131000000000	0.00352115000000000	0.116399000000000	-0.0558929000000000	-0.0361770000000000	-0.00475720000000000
0.0115532000000000	0.00631511000000000	0.114453000000000	-0.0979998000000000	-0.0355796000000000	-0.000919748000000000
0.0118080000000000	0.00703929000000000	0.117128000000000	-0.0647798000000000	-0.0361597000000000	-0.0116658000000000
0.0120075000000000	0.00992107000000000	0.118878000000000	-0.0606688000000000	-0.0343557000000000	-0.00919584000000000
0.00841979000000000	0.0138919000000000	0.122934000000000	-0.0827805000000000	-0.0254551000000000	-0.00229184000000000
0.0158916000000000	0.0115565000000000	0.119415000000000	-0.0722991000000000	-0.0321832000000000	-0.0153231000000000
0.0107962000000000	0.0114787000000000	0.117969000000000	-0.0662437000000000	-0.0356116000000000	-0.0150056000000000
0.0119823000000000	0.0113212000000000	0.127785000000000	-0.0780122000000000	-0.0289040000000000	-0.00888796000000000
0.00839669000000000	0.00963894000000000	0.133474000000000	-0.0668068000000000	-0.0308084000000000	-0.0187916000000000
0.00955480000000000	0.00984564000000000	0.127482000000000	-0.0593883000000000	-0.0313593000000000	-0.0134525000000000
0.0107821000000000	-0.00148632000000000	0.128259000000000	0.00177082000000000	-0.0371923000000000	-0.00369874000000000
0.0112405000000000	0.00820409000000000	0.130516000000000	-0.0526502000000000	-0.0337949000000000	0.00126182000000000
0.0133836000000000	0.00194912000000000	0.123271000000000	-0.0620587000000000	-0.0236584000000000	-0.0133733000000000
0.0190653000000000	0.00191474000000000	0.123857000000000	-0.0645226000000000	-0.0328230000000000	-0.0118097000000000
0.0148314000000000	0.00312850000000000	0.121261000000000	-0.0941697000000000	-0.0373230000000000	-0.0183851000000000
0.0107798000000000	0.00379390000000000	0.124858000000000	-0.0674725000000000	-0.0362972000000000	-0.0172239000000000
0.0111808000000000	0.00269782000000000	0.132182000000000	-0.0665557000000000	-0.0314183000000000	-0.0125274000000000
0.00891620000000000	0.00359029000000000	0.140846000000000	-0.0594974000000000	-0.0309767000000000	-0.00830840000000000
0.0123045000000000	0.00913122000000000	0.133431000000000	-0.0775830000000000	-0.0314259000000000	-0.00141892000000000
0.00990571000000000	0.00754443000000000	0.140539000000000	-0.0681274000000000	-0.0319054000000000	-0.0158012000000000
0.0108075000000000	0.00820651000000000	0.139142000000000	-0.0696414000000000	-0.0350363000000000	-0.0139228000000000
0.0112456000000000	0.00951816000000000	0.136000000000000	-0.0885423000000000	-0.0329045000000000	-0.00190362000000000
0.0138647000000000	0.00829807000000000	0.134001000000000	-0.0549831000000000	-0.0324511000000000	-0.00697230000000000
0.0114064000000000	3883340000	0.134834000000000	6467800000	-0.0309556000000000	5568090000
0.0113284000000000	0.00605649000000000	0.130758000000000	-0.0498552000000000	-0.0338509000000000	-0.00967086000000000
0.0125578000000000	0.00514857000000000	0.101166000000000	-0.139537000000000	-0.0153229000000000	0.0215108000000000
0.0142129000000000	0.00244910000000000	0.127105000000000	-0.175687000000000	-0.0269177000000000	-0.0249040000000000
0.0126357000000000	0.00123417000000000	0.126481000000000	-0.110236000000000	-0.0237884000000000	-0.0161311000000000
0.0109336000000000	0.00273955000000000	0.136534000000000	-0.0990680000000000	-0.0292406000000000	-0.0138439000000000
0.0128034000000000	0.00398915000000000	0.132787000000000	-0.0950834000000000	-0.0291878000000000	-0.0107569000000000
0.0127048000000000	0.00413167000000000	0.157764000000000	-0.0898101000000000	-0.0282899000000000	-0.00940574000000000
0.00992595000000000	0.00478507000000000	0.149062000000000	-0.0874186000000000	-0.0241151000000000	-0.0104250000000000
0.0134840000000000	0.00646516000000000	0.140088000000000	-0.0893879000000000	-0.0323269000000000	-0.0114029000000000
0.0128948000000000	0.0114057000000000	0.146478000000000	-0.165095000000000	-0.0277975000000000	6773790000
0.0115039000000000	0.00773668000000000	0.147243000000000	-0.109095000000000	-0.0319555000000000	-0.0128427000000000
0.0146054000000000	0.00498117000000000	0.146768000000000	-0.0808436000000000	-0.0360412000000000	0.00182279000000000
0.00972714000000000	0.000792342000000000	0.146960000000000	-0.0933945000000000	-0.0358294000000000	-0.00175705000000000
0.0143484000000000	-822455000	0.142444000000000	-0.0975147000000000	-0.0325224000000000	-0.00384317000000000
0.0118737000000000	9812490000	0.139814000000000	-0.0993302000000000	-0.0295960000000000	-0.00261484000000000
0.0151484000000000	0.00147371000000000	0.131977000000000	-0.0982452000000000	-0.0196540000000000	-0.00155261000000000
0.0114939000000000	0.00479555000000000	0.166972000000000	-0.0958095000000000	-0.0276510000000000	-0.00169661000000000
0.0121316000000000	0.00479933000000000	0.160197000000000	-0.0974639000000000	-0.0293728000000000	-0.00330318000000000
0.0107481000000000	0.00684096000000000	0.151110000000000	-0.102171000000000	-0.0284596000000000	-0.00269834000000000
0.0102968000000000	0.00682761000000000	0.155187000000000	-0.104017000000000	-0.0275137000000000	-0.00317552000000000
0.0134144000000000	0.00684264000000000	0.140834000000000	-0.101586000000000	-0.0272692000000000	-0.00243063000000000
0.0132496000000000	0.00684242000000000	0.151240000000000	-0.100995000000000	-0.0233505000000000	-0.00317294000000000
0.0124866000000000	0.00577587000000000	0.146450000000000	-0.139082000000000	-0.0305127000000000	0.00869651000000000
0.0101916000000000	0.00557711000000000	0.153493000000000	-0.105987000000000	-0.0256058000000000	-0.0132924000000000
0.0100303000000000	0.00326174000000000	0.144733000000000	-0.101636000000000	-0.0226615000000000	-0.0104386000000000
0.0109955000000000	0.00326287000000000	0.143380000000000	-0.0968213000000000	-0.0226339000000000	-0.00966051000000000
0.0124196000000000	0.00326394000000000	0.147841000000000	-0.0948129000000000	-0.0331120000000000	-0.00882717000000000
0.0127843000000000	0.00326394000000000	0.147254000000000	-0.0945493000000000	-0.0296103000000000	-0.00866491000000000
0.0125764000000000	0.00341126000000000	0.141273000000000	-0.0934212000000000	-0.0293182000000000	-0.00696344000000000
0.0126304000000000	0.00485031000000000	0.118164000000000	-0.0906264000000000	-0.0167559000000000	0.00265475000000000
0.0129275000000000	0.00718786000000000	0.143902000000000	-0.116491000000000	-0.0349727000000000	-0.00533789000000000
0.0112118000000000	0.00781326000000000	0.140285000000000	-0.102640000000000	-0.0330389000000000	-0.0120186000000000
0.0122413000000000	0.00677598000000000	0.150226000000000	-0.0966032000000000	-0.0293986000000000	-0.00734660000000000
0.0128965000000000	0.0105018000000000	0.142272000000000	-0.114684000000000	-0.0342510000000000	-0.00243310000000000
0.0130528000000000	0.00902575000000000	0.145779000000000	-0.0970221000000000	-0.0289729000000000	-0.0246754000000000
0.0123704000000000	0.0100656000000000	0.137304000000000	-0.0907366000000000	-0.0298937000000000	-0.0156262000000000
0.0219412000000000	0.00933287000000000	0.133483000000000	-0.124869000000000	-0.0374541000000000	-0.0108485000000000
0.0141529000000000	0.00982344000000000	0.159351000000000	-0.0951646000000000	-0.0282937000000000	-0.0198739000000000
0.0119912000000000	0.00878199000000000	0.148080000000000	-0.0839510000000000	-0.0304617000000000	-0.0111321000000000
0.0118826000000000	0.000509372000000000	0.144758000000000	-0.0160647000000000	-0.0299543000000000	-0.00217965000000000
0.0116295000000000	0.00925684000000000	0.156897000000000	-0.0572874000000000	-0.0307632000000000	0.00259178000000000
-0.0194393000000000	0.00327929000000000	-0.227465000000000	-0.0805387000000000	310007	-0.0130725000000000
-0.0163668000000000	0.00360579000000000	-0.238856000000000	-0.0804485000000000	-0.0310709000000000	-0.0180999000000000
-0.0221606000000000	0.00293738000000000	-0.200998000000000	-0.0814610000000000	-0.00624408000000000	-0.0179038000000000
-0.0220356000000000	0.00293845000000000	-0.226616000000000	-0.0806310000000000	-0.0206201000000000	-0.0163025000000000
-0.0190851000000000	0.00594303000000000	-0.217265000000000	-0.102002000000000	-0.00373356000000000	-0.00332368000000000
-0.0198982000000000	0.00320284000000000	-0.221755000000000	-0.0973547000000000	-0.0256819000000000	-0.0167983000000000
-0.0231628000000000	0.00481948000000000	-0.222955000000000	-0.0953546000000000	-0.0170396000000000	-0.0115798000000000
-0.0182972000000000	0.00442267000000000	-0.218548000000000	-0.0887857000000000	-0.0142706000000000	-0.0116874000000000
-0.0202398000000000	0.00807591000000000	-0.262990000000000	-0.0927781000000000	-0.0336925000000000	-0.00289730000000000
-0.0229346000000000	0.00779923000000000	-0.281449000000000	-0.0830335000000000	-0.0395571000000000	-0.0166599000000000
-0.0225460000000000	0.00781567000000000	-0.274325000000000	-0.0813285000000000	-0.0364185000000000	-0.0170499000000000
-0.0211562000000000	0.00694493000000000	-0.274812000000000	-0.0784744000000000	-0.0330071000000000	-0.0136907000000000
-0.0225138000000000	0.00621714000000000	-0.294042000000000	-0.0514973000000000	365774	0.00530865000000000
-0.0181438000000000	0.00784144000000000	-0.232844000000000	-0.0885670000000000	-864422	-0.0215837000000000
-0.0204396000000000	0.00772642000000000	-0.220470000000000	-0.0817252000000000	-0.0231069000000000	-0.0162605000000000
-0.0242325000000000	-0.00168651000000000	-0.210761000000000	-0.0315854000000000	599373	-0.00576746000000000
-0.0157661000000000	0.00630371000000000	-0.200953000000000	-0.0530869000000000	353467	0.00206605000000000
-0.0159776000000000	0.00203674000000000	-0.213516000000000	-0.0701191000000000	353467	-0.0120561000000000
-0.0223114000000000	-0.000184194000000000	-0.293048000000000	-0.0732952000000000	-0.0452565000000000	-0.0160249000000000
-0.0199050000000000	0.000701553000000000	-0.298981000000000	-0.0757412000000000	-0.0219548000000000	-0.0168425000000000
-0.0189676000000000	0.000701093000000000	-0.251853000000000	-0.0767992000000000	186409	-0.0171665000000000
-0.0189102000000000	0.00305189000000000	-0.263907000000000	-0.0714481000000000	-0.00699848000000000	-0.00884520000000000
-0.0226914000000000	0.00643027000000000	-0.249300000000000	-0.0835298000000000	-0.0148271000000000	-0.00607610000000000
-0.0247289000000000	0.00749137000000000	-0.341172000000000	-0.0778220000000000	186409	-0.0196867000000000
-0.0221828000000000	0.0125199000000000	-0.312822000000000	-0.0878528000000000	576617	-0.0130741000000000
-0.0209867000000000	0.00903144000000000	-0.289493000000000	-0.0985077000000000	-0.00864924000000000	-0.0234100000000000
-0.0211026000000000	0.00918799000000000	-0.271242000000000	-0.106567000000000	163024	-0.0183135000000000
-0.0229950000000000	0.00734019000000000	-0.288464000000000	-0.101961000000000	-0.0515889000000000	-0.0137628000000000
-0.0184895000000000	0.00555445000000000	-0.258131000000000	-0.0850140000000000	-0.0340494000000000	-0.0156549000000000
-0.0212902000000000	0.00421148000000000	-0.204238000000000	-0.0741632000000000	-0.00295341000000000	-0.0154881000000000
-0.0138309000000000	0.0188662000000000	-0.213534000000000	-0.121706000000000	444909	0.0207591000000000
-0.0155408000000000	0.00928409000000000	-0.282676000000000	-0.167250000000000	-0.0442000000000000	0.0220901000000000
-0.0210223000000000	0.00527574000000000	-0.294041000000000	-0.191330000000000	-0.0295183000000000	0.0215885000000000
-0.0133539000000000	-0.00412046000000000	-0.266542000000000	-0.152647000000000	-0.0215836000000000	0.00927157000000000
-0.0128999000000000	-0.00580365000000000	-0.262774000000000	-0.125942000000000	-0.0377035000000000	-0.00391943000000000
-0.0176859000000000	-0.00521424000000000	-0.223251000000000	-0.107889000000000	-0.0116681000000000	0.00210367000000000
-0.0167788000000000	-0.00240901000000000	-0.284023000000000	-0.0991767000000000	-0.0547545000000000	-0.000841205000000000
-0.0153240000000000	-0.000933144000000000	-0.255799000000000	-0.0967803000000000	-0.0238813000000000	-0.00354194000000000
-0.0129002000000000	0.000773264000000000	-0.234192000000000	-0.115324000000000	-0.0265639000000000	0.00151426000000000
-0.0183781000000000	0.000527760000000000	-0.260656000000000	-0.101855000000000	-0.0220290000000000	-0.000973816000000000
-0.0182224000000000	0.00738803000000000	-0.285109000000000	-0.122106000000000	-0.0323670000000000	-0.00474081000000000
-0.0148363000000000	0.00522846000000000	-0.271369000000000	-0.116867000000000	-0.0521369000000000	-0.0215097000000000
-0.0187899000000000	-0.00132872000000000	-0.263121000000000	-0.0886874000000000	-0.0288543000000000	-0.0174452000000000
-0.0190793000000000	-0.000864247000000000	-0.266574000000000	-0.0880787000000000	-0.0444550000000000	-0.0171482000000000
-0.00880207000000000	-0.000255996000000000	-0.243190000000000	-0.0875317000000000	-0.0514539000000000	-0.0157729000000000
-0.0263681000000000	0.00131637000000000	-0.234154000000000	-0.0847120000000000	-0.0255983000000000	-0.0132235000000000
-0.0181650000000000	0.000354991000000000	-0.288129000000000	-0.0825368000000000	-0.0573549000000000	-0.0117644000000000
-0.0232804000000000	0.00260710000000000	-0.246956000000000	-0.0815561000000000	-0.0318589000000000	-0.00927453000000000
-0.0156707000000000	0.00553476000000000	-0.286868000000000	-0.111909000000000	-0.0316840000000000	0.00505202000000000
-0.0164096000000000	0.00612718000000000	-0.203730000000000	-0.0883578000000000	-0.0206861000000000	-0.0188681000000000
-0.0141945000000000	0.00523714000000000	-0.285391000000000	-0.0778270000000000	-0.0378126000000000	-0.0161005000000000
-0.00506250000000000	-0.00370286000000000	-0.236182000000000	-0.00397562000000000	-0.0533214000000000	-0.00413512000000000
-0.0131910000000000	0.00220066000000000	-0.210514000000000	-0.0404847000000000	-0.0188171000000000	-0.00838256000000000
-0.0176967000000000	0.00643333000000000	-0.262864000000000	-0.0949708000000000	-0.0340630000000000	-0.00157429000000000
-0.0153209000000000	0.00491696000000000	-0.289707000000000	-0.0702815000000000	-0.0358011000000000	-0.0174181000000000
-0.0132346000000000	-0.00311195000000000	-0.276843000000000	0.0212625000000000	-0.0272201000000000	0.0223509000000000
-0.0148326000000000	-0.00189452000000000	-0.235683000000000	0.0278627000000000	-0.0217526000000000	0.00804044000000000
-0.00973834000000000	-0.00531601000000000	-0.222216000000000	0.0237817000000000	-0.0188286000000000	0.0240741000000000
-0.00926070000000000	0.00140435000000000	-0.225166000000000	0.0357391000000000	-0.0235471000000000	0.0196833000000000
-0.0150112000000000	-0.00265729000000000	-0.267447000000000	0.0218252000000000	-0.0414492000000000	0.0178399000000000
-0.0157171000000000	0.00248258000000000	-0.214033000000000	0.0445475000000000	-0.0214700000000000	0.0218789000000000
-0.0145067000000000	-0.000838063000000000	-0.188317000000000	0.0632119000000000	-0.0270481000000000	0.00728042000000000
-0.0127958000000000	-0.00663749000000000	-0.224206000000000	0.0168942000000000	-0.00790359000000000	0.0680237000000000
-0.0154667000000000	0.00215745000000000	-0.241741000000000	-0.114172000000000	-0.0371342000000000	-0.0153023000000000
-0.0190147000000000	0.00179639000000000	-0.289455000000000	-0.100128000000000	-0.0398654000000000	-0.0178168000000000
-0.0149875000000000	-0.00172091000000000	-0.257329000000000	-0.0753037000000000	-0.0344415000000000	-0.0163045000000000
-0.0148094000000000	-0.00176837000000000	-0.260258000000000	-0.0689767000000000	-0.0359596000000000	-0.0124698000000000
-0.0157876000000000	0.000501306000000000	-0.200314000000000	-0.0672689000000000	-0.0302010000000000	-0.0133853000000000
-0.0153678000000000	0.00110587000000000	-0.263114000000000	-0.0685438000000000	-0.0132525000000000	-0.0123476000000000
-0.0112570000000000	0.00245974000000000	-0.214992000000000	-0.0520331000000000	-0.0405848000000000	0.0150196000000000
-0.0152238000000000	0.00657467000000000	-0.190020000000000	-0.0716958000000000	-0.0282958000000000	-0.00696216000000000
-0.0151988000000000	0.00674593000000000	-0.224918000000000	-0.0600107000000000	-0.0142701000000000	-0.00748019000000000
-0.00303400000000000	0.00798468000000000	-0.165642000000000	-0.0465667000000000	-0.0203691000000000	-0.00426386000000000
-0.00994504000000000	0.00378997000000000	-0.183353000000000	-0.0498766000000000	-0.0472781000000000	-0.00505109000000000
-0.0158916000000000	0.00400730000000000	-0.205404000000000	-0.0234200000000000	-0.0247501000000000	-0.00469411000000000
-0.0153752000000000	-0.000680054000000000	-0.252238000000000	-0.0363345000000000	-0.0341020000000000	0.00220538000000000
-0.0127697000000000	-0.000654560000000000	-0.277808000000000	-0.0335355000000000	-0.0270147000000000	0.00852720000000000
-0.0214942000000000	0.00380467000000000	-0.292814000000000	-0.0384564000000000	-0.0299854000000000	-0.00915042000000000
-0.0160511000000000	0.00168722000000000	-0.224746000000000	-0.0509564000000000	-0.0378569000000000	-8754840000
-0.0165556000000000	0.00170373000000000	-0.228861000000000	-0.0101580000000000	-0.0431874000000000	-0.00662602000000000
-0.0188272000000000	0.00646768000000000	-0.263340000000000	-0.0104998000000000	-0.0261183000000000	-0.00253737000000000
-0.0152374000000000	0.00609304000000000	-0.246346000000000	-0.00240771000000000	-0.0318507000000000	0.00353328000000000
-0.0129735000000000	0.00449699000000000	-0.297836000000000	0.0280378000000000	-0.0200148000000000	0.0153382000000000
-0.0152527000000000	0.00512828000000000	-0.255797000000000	0.00372753000000000	-0.0412455000000000	-0.00337817000000000
-0.0158082000000000	-0.000482844000000000	-0.232499000000000	-6025230000	-0.0475979000000000	0.00895691000000000
-0.0170782000000000	0.00430169000000000	-0.274867000000000	-0.00188345000000000	-0.0353617000000000	-0.00717600000000000
-0.00860450000000000	0.000363625000000000	-0.164812000000000	-0.00462359000000000	-0.0174675000000000	-0.00165437000000000
-0.00814067000000000	-0.000100529000000000	-0.186985000000000	-0.0193848000000000	-0.0454858000000000	0.00604911000000000
-0.0117824000000000	0.00287651000000000	-0.198642000000000	-0.0179815000000000	-0.0222981000000000	-0.0121079000000000
-0.0116585000000000	0.00216529000000000	-0.191766000000000	-0.0333660000000000	-0.0155337000000000	-0.00862024000000000
-0.0142412000000000	0.00205805000000000	-0.211784000000000	-0.00661118000000000	-0.0223111000000000	-0.0111114000000000
-0.00994013000000000	0.00148523000000000	-0.257470000000000	-0.0165536000000000	-0.0382948000000000	-0.00879726000000000
-0.00629040000000000	-0.00126142000000000	-0.251994000000000	0.00858160000000000	-0.0394714000000000	0.0117073000000000
-0.0141835000000000	0.00175538000000000	-0.243451000000000	0.0398147000000000	-0.0329549000000000	0.0183026000000000
-0.0137859000000000	0.00438063000000000	-0.274278000000000	0.0401281000000000	-0.0337034000000000	-0.000453777000000000
-0.0112993000000000	0.00378259000000000	-0.280737000000000	0.0488516000000000	-0.0411263000000000	0.00630413000000000
-0.0116472000000000	-0.000567692000000000	-0.252769000000000	0.0175297000000000	-0.0231629000000000	0.000824703000000000
-0.00280091000000000	0.00195679000000000	-0.163945000000000	0.00994054000000000	-0.0226698000000000	-0.00419894000000000
-0.00676681000000000	0.00205107000000000	-0.220942000000000	0.0140318000000000	-0.0391346000000000	-0.00497552000000000
-0.00794239000000000	0.00135125000000000	-0.214476000000000	0.0199629000000000	-0.0248071000000000	0.0118012000000000
-0.0131925000000000	0.00185007000000000	-0.230748000000000	0.0155923000000000	-0.0514236000000000	-0.00116062000000000
-0.0121160000000000	0.00181853000000000	-0.225769000000000	0.00895432000000000	-0.0256214000000000	-0.00324069000000000
-0.0114296000000000	0.00199436000000000	-0.213462000000000	0.0121832000000000	-0.0275378000000000	-0.00225967000000000
-0.00945631000000000	0.00449955000000000	-0.199732000000000	-0.0329275000000000	-0.0371050000000000	0.0102501000000000
-0.0147051000000000	0.0120610000000000	-0.199309000000000	-0.121479000000000	-0.0273804000000000	-0.0271653000000000
-0.0142424000000000	0.00686616000000000	-0.216074000000000	-0.0126294000000000	-0.0538024000000000	0.00691384000000000
-0.00459157000000000	0.00824011000000000	-0.204214000000000	-0.00210903000000000	-0.0310146000000000	0.00123054000000000
-0.00829917000000000	0.0117537000000000	-0.252373000000000	0.000978452000000000	-0.0376884000000000	0.00286755000000000
-0.0107021000000000	0.00836250000000000	-0.230353000000000	0.00153488000000000	-0.0378669000000000	0.00271416000000000
-0.0118839000000000	0.00704719000000000	-0.271991000000000	-0.000549806000000000	-0.0238684000000000	0.00385372000000000
-0.0108558000000000	0.00809765000000000	-0.290370000000000	-0.00326311000000000	-0.0512702000000000	0.00374623000000000
-0.0124437000000000	0.00495546000000000	-0.204223000000000	0.00990330000000000	-0.0405065000000000	0.0177615000000000
-0.00733620000000000	0.00587268000000000	-0.275279000000000	-0.00823580000000000	-0.0419016000000000	0.0180741000000000
-0.00620700000000000	0.00695355000000000	-0.225822000000000	-0.0242816000000000	-0.0305266000000000	-0.00531303000000000
-0.00330335000000000	0.00637732000000000	-0.159015000000000	-0.0292595000000000	-0.0193879000000000	-0.00684125000000000
-0.00787823000000000	0.00395410000000000	-0.172358000000000	-0.0255152000000000	-0.0200653000000000	0.0169179000000000
-0.0122132000000000	0.00477366000000000	-0.205005000000000	-0.0331821000000000	-0.0337569000000000	-0.00370913000000000
-0.00119717000000000	0.00442586000000000	-0.150803000000000	-0.0272423000000000	-0.0367855000000000	-0.00976380000000000
-0.00877119000000000	0.00328501000000000	-0.202112000000000	-0.0390036000000000	-0.0209730000000000	-0.00602817000000000
-0.00675793000000000	0.00308148000000000	-0.244676000000000	-0.0355529000000000	-0.0408014000000000	0.00835781000000000
-0.0107951000000000	0.00440073000000000	-0.217260000000000	-0.0240703000000000	-0.0249167000000000	-0.00674229000000000
-0.00877252000000000	0.00498696000000000	-0.276387000000000	-0.0286820000000000	-0.0397208000000000	-0.00839813000000000
0.00150219000000000	0.00502232000000000	-0.221992000000000	0.000363547000000000	-0.0487424000000000	0.00325731000000000
-0.0108009000000000	0.00742320000000000	-0.235479000000000	-0.0147986000000000	-0.0233888000000000	-0.00196272000000000
-0.0131199000000000	0.00841828000000000	-0.235780000000000	-0.0150897000000000	-0.0428902000000000	-0.00814310000000000
-0.0105633000000000	0.00736987000000000	-0.248225000000000	-0.0120417000000000	-0.0196327000000000	-0.00124989000000000
-0.00978742000000000	0.00807706000000000	-0.286323000000000	-0.0107265000000000	-0.0432309000000000	-0.00180683000000000
-0.00627762000000000	0.00634605000000000	-0.267541000000000	-0.00477152000000000	-0.0314707000000000	0.00194364000000000
-0.00245392000000000	0.00693388000000000	-0.177103000000000	-0.00913860000000000	-0.0505788000000000	0.0135273000000000
-0.00664944000000000	0.00663283000000000	-0.166624000000000	-0.00804578000000000	-0.0435122000000000	0.0144444000000000
-0.00994636000000000	0.00571899000000000	-0.199368000000000	-0.000101061000000000	-0.0494072000000000	0.00779226000000000
-0.0100262000000000	0.00690358000000000	-0.217585000000000	0.000105239000000000	-0.0323765000000000	0.00367753000000000
-0.00853169000000000	0.00592036000000000	-0.226053000000000	-0.00166231000000000	-0.0279241000000000	0.00374750000000000
-0.00485588000000000	0.00209500000000000	-0.158197000000000	-0.0242018000000000	-0.0330373000000000	0.00907901000000000
-0.00980799000000000	0.00610524000000000	-0.206248000000000	0.00564513000000000	-0.0133753000000000	-0.00343608000000000
-0.00796303000000000	0.00614252000000000	-0.180771000000000	0.00162017000000000	-0.0324580000000000	-0.00345952000000000
-0.00207393000000000	0.000628438000000000	-0.190729000000000	0.00193029000000000	-0.0311518000000000	0.0221551000000000
-0.00188802000000000	0.00356076000000000	-0.196353000000000	0.0251101000000000	-0.0295788000000000	0.000543745000000000
-0.00219647000000000	0.00356126000000000	-0.159390000000000	0.0148290000000000	-0.0221296000000000	0.00307931000000000
-0.0130776000000000	-0.00175988000000000	-0.147485000000000	-0.00203841000000000	-0.0382213000000000	0.0118927000000000
-0.00677723000000000	-0.000223349000000000	-0.233957000000000	-0.00889314000000000	-0.0232557000000000	-0.00373740000000000
-0.00567856000000000	-0.00126427000000000	-0.215651000000000	-0.0150753000000000	-0.0182309000000000	-0.00189572000000000
-0.00639308000000000	-0.00323816000000000	-0.239971000000000	-0.0141293000000000	-0.0522156000000000	0.0170249000000000
-0.00554177000000000	-0.00110240000000000	-0.213025000000000	0.00661257000000000	-0.0365340000000000	0.00413970000000000
-749308000	0.000224954000000000	-0.212972000000000	-0.00265970000000000	-0.0489852000000000	-0.00571495000000000
-0.00184045000000000	0.000225593000000000	-0.228974000000000	-0.00461197000000000	-0.0183359000000000	-0.00383950000000000
-0.000820908000000000	-0.00159305000000000	-0.165638000000000	-0.00246673000000000	-0.0150394000000000	0.0169508000000000
-0.00185914000000000	-1765850000	-0.133702000000000	0.00691551000000000	-0.0316267000000000	0.00248361000000000
-0.00632673000000000	0.000207438000000000	-0.162110000000000	-0.00636783000000000	-0.00626206000000000	-0.00622390000000000
0.00592550000000000	-0.00360860000000000	-0.0681166000000000	-0.00778438000000000	-0.0165076000000000	0.0200087000000000
0.00559220000000000	-0.000854570000000000	-0.0936231000000000	-0.00179899000000000	-0.0335626000000000	-0.00411263000000000
0.000259075000000000	-0.00139453000000000	-0.114290000000000	-0.00318033000000000	-0.0450725000000000	0.00590736000000000
-0.00537906000000000	0.00236938000000000	-0.135959000000000	0.0253615000000000	-0.0281011000000000	0.0104045000000000
-0.0104066000000000	0.000884487000000000	-0.222935000000000	-9014410000	-0.0340534000000000	0.000238133000000000
-0.00768556000000000	0.00328450000000000	-0.243146000000000	0.00473958000000000	-0.0384645000000000	-0.00510245000000000
-0.00943848000000000	0.00329481000000000	-0.264031000000000	0.00647744000000000	-0.0426772000000000	-0.00139497000000000
0.00267528000000000	-0.00295303000000000	-0.170953000000000	-0.0217242000000000	-0.0226234000000000	0.0110319000000000
-0.00722203000000000	0.000687181000000000	-0.155860000000000	-0.00189785000000000	-0.0116702000000000	-0.00604443000000000
-0.0101101000000000	0.000749707000000000	-0.138708000000000	0.000323860000000000	-0.0209226000000000	-0.00581992000000000
-0.00952094000000000	-0.000700241000000000	-0.140047000000000	0.00244015000000000	-0.0182789000000000	-0.00138144000000000
-0.00910280000000000	-0.00128816000000000	-0.252825000000000	-0.00473988000000000	-0.0241882000000000	0.00201888000000000
-0.00353685000000000	-0.000356852000000000	-0.256090000000000	0.00246667000000000	-0.0213021000000000	-0.00589306000000000
-0.00623726000000000	-0.000385251000000000	-0.217214000000000	-0.0119208000000000	-0.0235585000000000	-0.00589000000000000
-0.00372399000000000	-0.00443328000000000	-0.241789000000000	-0.0165925000000000	-0.0316410000000000	0.00715762000000000
0.000261919000000000	-0.000519139000000000	-0.210864000000000	0.00133349000000000	-0.0420098000000000	-0.00429024000000000
-0.00390496000000000	-0.000244195000000000	-0.236375000000000	-0.00339018000000000	-0.0181935000000000	-0.00428370000000000
0.00129423000000000	-0.00235538000000000	-0.146888000000000	-0.0176860000000000	-0.0111192000000000	0.00654963000000000
-0.00603691000000000	4768920000	-0.177508000000000	-0.00630130000000000	-0.0178161000000000	-0.00630966000000000
0.00104842000000000	-0.00130168000000000	-0.114860000000000	0.00171787000000000	-0.00463786000000000	0.00823810000000000
-0.00761532000000000	0.000227120000000000	-0.188364000000000	0.0153758000000000	-0.0207564000000000	0.0101133000000000
-0.00266665000000000	0.00110405000000000	-0.226756000000000	-0.00136373000000000	-0.0275619000000000	-0.00454418000000000
-0.00644438000000000	0.00189111000000000	-0.206280000000000	0.00532054000000000	-0.0347843000000000	-0.00151449000000000
-0.00449323000000000	-0.00327083000000000	-0.214859000000000	-0.00866607000000000	-0.0384632000000000	0.0222065000000000
-0.00636355000000000	0.000306621000000000	-0.225433000000000	-0.0111143000000000	-0.0567871000000000	0.0137514000000000
-0.00900937000000000	0.00518037000000000	-0.161625000000000	-0.0137658000000000	-0.0168534000000000	-0.00615171000000000
-0.0122230000000000	0.00379705000000000	-0.122001000000000	-0.00471026000000000	-0.0224992000000000	0.00717407000000000
-0.00915676000000000	-0.00324711000000000	-0.147536000000000	0.0249267000000000	-0.0137700000000000	0.0278057000000000
-0.00280119000000000	0.00554455000000000	-0.133249000000000	0.0111891000000000	-0.0222785000000000	0.00699268000000000
0.00322874000000000	0.00506213000000000	-0.0944356000000000	0.00218742000000000	-0.0170542000000000	0.00164757000000000
0.00686461000000000	0.00507029000000000	-0.0499838000000000	0.00170379000000000	-0.0295243000000000	0.00630426000000000
-0.00721204000000000	0.00219166000000000	-0.259720000000000	0.00319473000000000	-0.0188852000000000	0.0285228000000000
-0.00172085000000000	0.00253886000000000	-0.246912000000000	0.00776230000000000	-0.0263841000000000	0.0217086000000000
-0.00560355000000000	0.00293409000000000	-0.216873000000000	-0.00691971000000000	-0.0347499000000000	-0.00329171000000000
-0.00736204000000000	0.00254806000000000	-0.206175000000000	-0.00500753000000000	-0.0261786000000000	0.000456096000000000
-0.00916006000000000	0.00248758000000000	-0.262137000000000	-0.00684118000000000	-0.0296081000000000	0.00392471000000000
-0.0137274000000000	0.00113230000000000	-0.249054000000000	-0.0102063000000000	-0.0269907000000000	0.00241461000000000
-0.000349115000000000	0.00244104000000000	-0.145883000000000	-0.0187463000000000	-0.00454484000000000	0.0472603000000000
-0.000561974000000000	0.0104891000000000	-0.139535000000000	-0.0134652000000000	-0.0119181000000000	0.00191306000000000
0.00217068000000000	0.00845138000000000	-0.118600000000000	-0.0202179000000000	-0.0381142000000000	-0.000969248000000000
-0.00741782000000000	0.0110140000000000	-0.216681000000000	-0.00635198000000000	-0.0536689000000000	0.0302859000000000
-0.00683124000000000	0.00708068000000000	-0.226142000000000	-0.0264369000000000	-0.0428554000000000	0.000741594000000000
-0.00970547000000000	0.00507391000000000	-0.256487000000000	-0.0470511000000000	-0.0405930000000000	0.00203675000000000
-0.00784100000000000	0.00887626000000000	-0.250469000000000	-0.0522490000000000	-0.0181349000000000	-0.00891215000000000
-0.00443424000000000	0.00605047000000000	-0.200630000000000	-0.0864044000000000	-0.0293420000000000	-0.00684375000000000
-0.00197078000000000	-0.00150548000000000	-0.156130000000000	-0.0353292000000000	-0.0396451000000000	0.000564859000000000
-0.00786900000000000	0.00704018000000000	-0.136905000000000	-0.0289404000000000	-0.0458225000000000	-0.00647153000000000
-0.00874237000000000	0.00451110000000000	-0.154016000000000	-0.0296942000000000	-0.0271377000000000	-0.00839871000000000
-0.0102374000000000	0.00533488000000000	-0.195485000000000	-0.00943556000000000	-0.0283717000000000	-0.00735171000000000
-0.00554607000000000	0.00433712000000000	-0.177184000000000	-0.0102918000000000	-0.0228106000000000	0.00246200000000000
-0.00506528000000000	-0.000358110000000000	-0.160988000000000	-0.0254791000000000	-0.0118236000000000	-0.00424293000000000
-0.00609617000000000	0.00333162000000000	-0.236179000000000	-0.00912535000000000	-0.0610864000000000	-0.00271091000000000
-0.00667999000000000	0.00305302000000000	-0.235172000000000	0.00665537000000000	-0.0428493000000000	0.00186454000000000
-0.00879264000000000	0.00796645000000000	-0.239045000000000	-0.0238190000000000	-0.0455582000000000	-0.000739532000000000
-0.00846564000000000	0.00877370000000000	-0.262063000000000	-0.0256136000000000	-0.0330184000000000	-0.0146048000000000
-0.00615176000000000	0.00286282000000000	-0.229669000000000	-0.0239629000000000	-0.0368962000000000	-0.00839197000000000
-0.00503648000000000	0.000205007000000000	-0.189580000000000	-0.00866150000000000	-0.0459236000000000	-0.00347931000000000
-0.00298552000000000	0.00581704000000000	-0.135629000000000	0.0139054000000000	-0.0544210000000000	-0.00625873000000000
-0.00491938000000000	0.00673822000000000	-0.128460000000000	0.00740953000000000	-0.0372853000000000	-0.00627233000000000
-0.00858085000000000	0.00214101000000000	-0.153262000000000	0.0118030000000000	-0.0226709000000000	-0.00182807000000000
-0.00534298000000000	0.00485783000000000	-0.162892000000000	0.0249117000000000	-0.0247517000000000	5784630000
-0.0106001000000000	0.00271645000000000	-0.202493000000000	0.0162084000000000	-0.0237788000000000	-0.00456931000000000
-0.00486683000000000	0.00142904000000000	-0.172814000000000	0.0222126000000000	-0.0158765000000000	0.00679511000000000
-0.00139449000000000	0.000761972000000000	-0.112576000000000	0.0236653000000000	-0.0449827000000000	0.00428383000000000
0.00421136000000000	0.000987601000000000	-0.0755965000000000	0.00836273000000000	-0.0301309000000000	-0.00555005000000000
0.00813614000000000	-0.00112123000000000	-0.0641664000000000	-0.00183829000000000	-0.0214409000000000	0.00623640000000000
0.0160609000000000	0.00402831000000000	-0.00525796000000000	0.0184807000000000	-0.0274930000000000	-0.00522960000000000
0.00362509000000000	0.00149725000000000	0.0405852000000000	0.0150590000000000	-0.00595045000000000	0.00671096000000000
0.00325066000000000	0.00225993000000000	0.00407097000000000	0.0271432000000000	-0.0264877000000000	0.0156983000000000
0.00335159000000000	0.00502000000000000	-0.0131797000000000	0.0360433000000000	-0.0342196000000000	0.00768743000000000
0.0107794000000000	0.00609786000000000	0.0167313000000000	0.0169593000000000	-0.00953632000000000	-0.00479235000000000
0.00939217000000000	0.00583239000000000	-0.117322000000000	0.0186236000000000	-0.0287238000000000	-0.00552252000000000
0.00360727000000000	0.00640012000000000	-0.204846000000000	0.0205007000000000	-0.0555214000000000	0.00881052000000000
-0.00197208000000000	0.00237491000000000	-0.175240000000000	-0.000247181000000000	-0.0497652000000000	0.0104560000000000
-0.00560185000000000	0.00730235000000000	-0.178734000000000	0.0347150000000000	-0.0251187000000000	0.000880874000000000
-0.00721842000000000	-0.00173934000000000	-0.211883000000000	0.0225355000000000	-0.0366064000000000	0.0304533000000000
-0.00846759000000000	0.00382679000000000	-0.138730000000000	0.0379661000000000	-0.0263882000000000	0.00437518000000000
-0.00795621000000000	0.00545350000000000	-0.122410000000000	0.0368134000000000	-0.0277210000000000	0.00327117000000000
-0.00519385000000000	-6058830000	-0.0928999000000000	0.0378538000000000	-0.0415355000000000	0.0237924000000000
-0.00275690000000000	0.00413508000000000	-0.0768584000000000	0.0462454000000000	-0.0295568000000000	0.0159651000000000
0.00387652000000000	0.00406124000000000	-0.0349188000000000	0.0410914000000000	-0.0239995000000000	-0.000436428000000000
-0.000459421000000000	0.000885053000000000	-0.0766131000000000	0.0378840000000000	-0.0312864000000000	0.0167219000000000
-0.00747173000000000	0.00286673000000000	-0.149363000000000	0.0502423000000000	-0.0267942000000000	0.0174564000000000
-0.00198526000000000	0.00475456000000000	-0.0817392000000000	0.0420739000000000	-0.0181397000000000	0.0103522000000000
-0.00373301000000000	0.000875586000000000	-0.101489000000000	0.0327286000000000	-0.0186416000000000	0.0205456000000000
0.00389370000000000	0.00177489000000000	-0.0313946000000000	0.0592547000000000	-0.0176997000000000	0.0175176000000000
-0.00165359000000000	0.00391674000000000	0.0411205000000000	0.0398498000000000	-0.0199882000000000	0.0117410000000000
0.0106266000000000	-0.00304797000000000	0.0740900000000000	-0.00111352000000000	-0.00655004000000000	-0.00631095000000000
0.00604789000000000	0.00411238000000000	0.0258009000000000	0.0376782000000000	-0.0143125000000000	-0.00198437000000000
0.00540936000000000	0.00303293000000000	0.0416388000000000	0.0258205000000000	-0.00838753000000000	0.00411710000000000
0.00670095000000000	0.000929368000000000	0.0416087000000000	0.0302666000000000	-0.0146875000000000	0.0187227000000000
0.00765360000000000	0.00126942000000000	-0.173673000000000	0.0551070000000000	-0.0199149000000000	0.0239887000000000
0.00249838000000000	0.00612643000000000	-0.158506000000000	0.0437879000000000	-0.0382707000000000	0.0170703000000000
0.00353680000000000	0.00613084000000000	-0.0545547000000000	0.0371865000000000	-0.0105557000000000	0.00530003000000000
0.000253024000000000	0.00260964000000000	-0.0211525000000000	0.0409402000000000	-0.0290662000000000	0.0233149000000000
-0.00804347000000000	0.00578822000000000	-0.0630880000000000	0.0557535000000000	-0.0355829000000000	0.0236339000000000
-0.00759173000000000	0.00587002000000000	-0.0367238000000000	0.0406013000000000	-0.0286133000000000	0.00542460000000000
-0.00934035000000000	0.00599374000000000	-0.0288152000000000	0.0442151000000000	-0.00747374000000000	0.0103845000000000
-0.00556131000000000	0.00429162000000000	-0.0601514000000000	0.0185044000000000	-0.0265071000000000	0.0124303000000000
-0.00871643000000000	0.00430899000000000	-0.0200035000000000	0.0499756000000000	-0.0206631000000000	-0.00106899000000000
-0.00190366000000000	0.00144359000000000	-0.112625000000000	-0.00354892000000000	-0.0155423000000000	0.0257563000000000
-0.00173512000000000	-0.00773630000000000	-0.0475544000000000	0.0230161000000000	-0.0184037000000000	0
0.00489099000000000	-0.00790280000000000	-0.0802166000000000	0.0229248000000000	-0.0413270000000000	-0.000250859000000000
-0.00145637000000000	-0.00914004000000000	-0.116131000000000	0.0253592000000000	-0.0233595000000000	-0.00216323000000000
-0.00266188000000000	-0.0117097000000000	-0.0499682000000000	0.0237305000000000	-0.0256432000000000	-0.00869079000000000
-0.00411702000000000	-0.00748273000000000	-0.0437317000000000	0.0259507000000000	-0.0180197000000000	-0.00273505000000000
-0.000352674000000000	-0.00983893000000000	-0.0225570000000000	0.0236727000000000	-0.0101582000000000	-0.00178634000000000
-0.00353057000000000	-0.0105432000000000	-0.0816022000000000	0.0277372000000000	-0.0309984000000000	-0.000490621000000000
-0.000690190000000000	-0.00331441000000000	-0.0471037000000000	0.0243250000000000	-0.0353526000000000	-0.0165246000000000
0.00234892000000000	-0.0143692000000000	-0.0499847000000000	0.0292291000000000	-0.0177135000000000	-0.0159554000000000
-0.000145342000000000	-0.0118744000000000	-0.0631519000000000	0.0189412000000000	-0.0150031000000000	-0.000934595000000000
0.000322668000000000	-0.00710854000000000	-0.105555000000000	0.0228342000000000	-0.0388594000000000	-0.0180047000000000
-0.00591967000000000	-0.00466424000000000	-0.138161000000000	0.00643536000000000	-0.0157714000000000	-0.0255681000000000
-0.00412242000000000	-0.00684319000000000	-0.147516000000000	0.0240749000000000	-0.0374959000000000	-0.00195642000000000
-0.00171092000000000	-0.0138299000000000	-0.0689856000000000	0.0276320000000000	-0.0311812000000000	-0.00417765000000000
-0.00366665000000000	-0.0120616000000000	-0.0726078000000000	0.0201480000000000	-0.0133643000000000	-0.00263036000000000
-0.000618405000000000	-0.0108852000000000	0.000203390000000000	0.0152347000000000	0.000754838000000000	-0.00973896000000000
-0.000548074000000000	-0.0104480000000000	-0.00939343000000000	0.0288711000000000	-0.0146111000000000	0.00147481000000000
-1029880000	-0.00832066000000000	-0.00533808000000000	0.0251804000000000	-0.0171414000000000	-0.00267912000000000
0.00434084000000000	-0.0104448000000000	0.0354106000000000	0.0233318000000000	-0.00874338000000000	-0.00170210000000000
0.00937228000000000	-0.00920316000000000	0.114721000000000	0.0262727000000000	-0.0119714000000000	3758910000
0.0112012000000000	-0.0128081000000000	-0.0822049000000000	0.0246087000000000	-0.00353152000000000	-0.0179545000000000
0.00605621000000000	-0.0128038000000000	-0.100193000000000	0.0234607000000000	-0.0301477000000000	-0.00742056000000000
0.00859223000000000	-0.0142953000000000	-0.109575000000000	0.0351918000000000	-0.0328023000000000	-0.0107807000000000
0.0156418000000000	-0.0143027000000000	-0.0939869000000000	0.0227805000000000	-0.0368815000000000	-0.00758299000000000
0.00533249000000000	-0.00550744000000000	-0.0646602000000000	0.00936350000000000	-0.0250669000000000	-0.00274912000000000
-0.00411031000000000	-0.00561371000000000	-0.0820872000000000	0.0244414000000000	-0.0289199000000000	0.00300509000000000
0.00393728000000000	-0.00564244000000000	-0.140198000000000	0.0219861000000000	-0.0159320000000000	-0.00165218000000000
0.000986941000000000	-0.00792390000000000	-0.176116000000000	0.0201530000000000	-0.0373527000000000	-0.00163303000000000
-0.00489126000000000	-0.00662246000000000	-0.195908000000000	0.0254385000000000	-0.0318717000000000	0.00140456000000000
-0.00643497000000000	-0.00718965000000000	-0.202863000000000	0.0191726000000000	-0.0221116000000000	0.00294808000000000
-0.0186694000000000	-0.00791601000000000	-0.000883380000000000	0.0183067000000000	-0.0271657000000000	0.000528984000000000
-0.00460535000000000	-0.00587583000000000	-0.0783116000000000	0.0213657000000000	-0.0304746000000000	0.00102025000000000
-0.00205703000000000	-0.00792388000000000	-0.0725834000000000	0.0140822000000000	-0.0342961000000000	-0.00168060000000000
-0.000742993000000000	-0.00666095000000000	-0.0430569000000000	0.0156248000000000	-0.0305691000000000	-0.00167216000000000
-0.00444473000000000	-0.00655318000000000	-0.0182231000000000	0.0128328000000000	-0.0178101000000000	-0.00230478000000000
-0.00379179000000000	0.00109286000000000	-0.0367344000000000	-0.00710631000000000	-0.0391477000000000	0.0129884000000000
0.000710694000000000	-0.000123731000000000	-0.0606137000000000	0.00821087000000000	-0.0135665000000000	0.000222028000000000
-0.00338650000000000	0.00112608000000000	-0.0751600000000000	0.00820301000000000	-0.0313344000000000	-0.000295840000000000
-0.00571921000000000	-0.000445358000000000	-0.0882645000000000	0.00750486000000000	-0.0317325000000000	-0.000675236000000000
-0.0114156000000000	-0.000808736000000000	-0.154236000000000	0.00723487000000000	-0.0440247000000000	-0.00216156000000000
-0.00438661000000000	-0.00289409000000000	-0.215223000000000	0.00985591000000000	-0.0411970000000000	0.00273803000000000
-0.00345050000000000	-0.00247759000000000	-0.162877000000000	0.00820498000000000	-0.0179295000000000	0.00310398000000000
0.000127451000000000	-0.00522986000000000	-0.0787580000000000	0.0103262000000000	-0.0348922000000000	0.00339850000000000
0.00127831000000000	-0.00341735000000000	0.0727809000000000	0.00765714000000000	-0.0171351000000000	0.00111007000000000
-0.000618507000000000	-0.00586953000000000	-0.0115341000000000	-0.0176892000000000	-0.0226822000000000	-0.000187398000000000
-0.00807657000000000	0.00840123000000000	0.0896480000000000	0.00393233000000000	-0.00937025000000000	-0.00175017000000000
-0.00502950000000000	-0.00262950000000000	0.0234091000000000	0.0119484000000000	-0.0234430000000000	0.00425333000000000
0.00353258000000000	-0.00431467000000000	0.00834623000000000	0.00788960000000000	-0.00700534000000000	0.000270906000000000
0.00414137000000000	0.000303740000000000	-0.0366569000000000	0.0106188000000000	-0.0391005000000000	0.00539004000000000
0.00272258000000000	-0.00180810000000000	-0.0236457000000000	0.00833405000000000	-0.0294293000000000	-0.000773436000000000
0.00837442000000000	0.00113080000000000	-0.0598468000000000	0.00446580000000000	-0.0327533000000000	-0.00376899000000000
-0.00860369000000000	0.00183526000000000	-0.150839000000000	0.00536454000000000	-0.0277482000000000	-0.00247557000000000
-0.00322825000000000	-0.000471668000000000	-0.208049000000000	0.0107502000000000	-0.0362177000000000	-0.00393179000000000
-0.00580751000000000	-0.000187242000000000	-0.227696000000000	0.00628608000000000	-0.0290557000000000	0.00584596000000000
-0.00501472000000000	-0.0105147000000000	-0.213338000000000	8460620000	-0.0467958000000000	-0.0310176000000000
0.00162110000000000	-0.0115470000000000	-0.138923000000000	0.00448218000000000	-0.0376843000000000	0.00530601000000000
-0.00496919000000000	-0.00366516000000000	-0.120237000000000	0.0124577000000000	-0.0365433000000000	-0.00172406000000000
-0.00152206000000000	-0.0100013000000000	-0.0277158000000000	0.0194791000000000	-0.0178004000000000	0.00161719000000000
-0.00420616000000000	-0.00456306000000000	-0.0743901000000000	0.0102406000000000	-0.0319000000000000	-0.000836316000000000
-0.00448702000000000	-0.00541192000000000	-0.0587738000000000	0.0133310000000000	-0.0247982000000000	0.00430301000000000
-0.00229631000000000	-0.00590646000000000	-0.0558673000000000	0.0126709000000000	-0.0214895000000000	0.000992370000000000
0.00392990000000000	-0.00456529000000000	-0.0245953000000000	0.0113901000000000	-0.0152050000000000	0.000854594000000000
-0.0103203000000000	-0.00456548000000000	-0.0674558000000000	0.0120818000000000	-0.0257992000000000	0.000856838000000000
-0.00793130000000000	-0.00874263000000000	-0.0598658000000000	0.0144511000000000	-0.0353246000000000	0.00689944000000000
-0.0104889000000000	0.0170895000000000	-0.0598317000000000	0.000889167000000000	-0.0264750000000000	-0.0157215000000000
-0.00148290000000000	-0.00150964000000000	-0.0544729000000000	-0.00887721000000000	-0.0247809000000000	-0.0118957000000000
-0.00248520000000000	-0.00844174000000000	-0.0750187000000000	-0.00695681000000000	-0.0236850000000000	0.0111838000000000
0.00437084000000000	-0.00401255000000000	-0.0272828000000000	0.00607663000000000	-0.0290617000000000	-7470160000
-0.00640026000000000	-0.00326176000000000	-0.000230532000000000	0.0155923000000000	-0.0240252000000000	0.00471936000000000
-0.00665988000000000	-0.00279631000000000	-0.00453605000000000	0.0108339000000000	-0.0272946000000000	0.00680332000000000
-0.00238551000000000	-0.00304279000000000	-0.0630303000000000	0.00782594000000000	-0.0290701000000000	0.00173518000000000
0.00248910000000000	-0.00420211000000000	-0.154967000000000	0.00524076000000000	-0.0383255000000000	0.00331012000000000
0.00106144000000000	-0.0160183000000000	-0.0969140000000000	0.00871758000000000	-0.0321206000000000	-0.0143238000000000
0.00363671000000000	-0.00508042000000000	-0.0686572000000000	0.00425081000000000	-0.0339141000000000	-0.000567569000000000
-0.00322300000000000	-0.00507659000000000	-0.0678571000000000	0.00948592000000000	-0.0303811000000000	-0.00103532000000000
0.00155843000000000	-0.00186584000000000	-0.0171803000000000	0.00181530000000000	-0.0281351000000000	-0.000726611000000000
0.00276177000000000	-0.00310686000000000	-0.0319005000000000	0.00181789000000000	-0.0258504000000000	-0.00103199000000000
0.000718845000000000	0.000280554000000000	-0.0803796000000000	0.00137224000000000	-0.0328674000000000	-0.000505500000000000
0.00348729000000000	-0.00475847000000000	-0.0677228000000000	0.00438638000000000	-0.0229639000000000	0.000707182000000000
0.00108816000000000	-0.00224373000000000	-0.0234294000000000	-0.00357119000000000	-0.0127871000000000	-0.00444885000000000
-0.00178805000000000	5693670000	-0.0639045000000000	-0.0383384000000000	-0.0404448000000000	-0.00698667000000000
-0.00195256000000000	-0.00404033000000000	-0.0898154000000000	-0.0152396000000000	-0.0230584000000000	0.0141405000000000
0.00433452000000000	-9930000000	0.00541569000000000	0.00394531000000000	-0.0222027000000000	-0.000798716000000000
-0.00288249000000000	-0.000329366000000000	-0.0317789000000000	0.00397461000000000	-0.0142780000000000	-0.00189084000000000
-0.00417860000000000	-0.000341353000000000	0.0932463000000000	0.00142946000000000	0.000355285000000000	-0.00187532000000000
0.00119881000000000	-0.000343489000000000	0.0996110000000000	0.00345509000000000	-0.00201743000000000	-0.00254484000000000
0.000451446000000000	-0.00371373000000000	0.0792465000000000	0.00132092000000000	-0.0163171000000000	-0.00367839000000000
0.00298103000000000	-0.000830132000000000	0.130081000000000	0.00402702000000000	-0.0132235000000000	-0.00104967000000000
0.00450323000000000	-0.00425519000000000	0.156037000000000	0.00227905000000000	-0.00726446000000000	-0.00177087000000000
0.00459274000000000	-0.00347378000000000	0.120383000000000	0.00186956000000000	-0.00426451000000000	-0.00225507000000000
0.00773749000000000	-0.00169331000000000	-0.0434092000000000	0.00163076000000000	-0.0307340000000000	-0.00367312000000000
0.00669634000000000	-0.00536913000000000	-0.104360000000000	0.00206185000000000	-0.0505230000000000	-0.00361134000000000
0.00967557000000000	-0.0111245000000000	-0.0622514000000000	0.00732829000000000	-0.0410843000000000	0.00631238000000000
0.0103103000000000	-0.00226967000000000	-0.0477833000000000	-0.0379374000000000	-0.0260213000000000	0.000390689000000000
0.00268538000000000	-0.00430271000000000	-0.0444795000000000	0.0115906000000000	-0.0300407000000000	-0.00211242000000000
0.00700529000000000	-0.00352365000000000	-0.00577382000000000	0.00491772000000000	-0.0247929000000000	-0.00212437000000000
0.00957683000000000	-0.00144521000000000	-0.0481898000000000	0.00503508000000000	-0.0204100000000000	-0.00212851000000000
0.00889468000000000	-667029000	0.0339754000000000	0.00252107000000000	-0.0201570000000000	-0.00131667000000000
0.00608147000000000	-0.000688485000000000	-0.00163780000000000	-0.000292369000000000	-0.0227072000000000	1912730000
0.0142917000000000	-0.0105243000000000	0.00873627000000000	-0.00453378000000000	-0.0302866000000000	0.0113230000000000
0.000343683000000000	0.00197382000000000	-0.0644881000000000	-0.0237973000000000	-0.0189823000000000	-0.00538930000000000
-0.00693613000000000	0.00397156000000000	-0.139845000000000	0.0148058000000000	-0.0216629000000000	0.00148329000000000
0.00553814000000000	0.00457931000000000	-0.0277714000000000	0.00134679000000000	-0.0279810000000000	0.00459172000000000
0.0108594000000000	0.00487703000000000	0.0160352000000000	-0.00795176000000000	-0.0110182000000000	0.0128166000000000
0.00474198000000000	0.00341787000000000	0.0163223000000000	0.00941466000000000	-0.0244674000000000	0.00580927000000000
0.0141834000000000	0.00184308000000000	-0.0284084000000000	0.00941982000000000	-0.0257676000000000	0.00315319000000000
0.00717737000000000	0.00161173000000000	-0.0422209000000000	0.00700932000000000	-0.0364915000000000	0.00154565000000000
-0.000292014000000000	0.00184533000000000	-0.0841388000000000	0.00523441000000000	-0.0153834000000000	-0.00271280000000000
0.00329129000000000	0.00400659000000000	-0.0295428000000000	0.00219328000000000	-0.0194036000000000	-0.00202259000000000
0.00215902000000000	-0.000531856000000000	-0.0165669000000000	0.00371614000000000	-0.0366987000000000	0.00396153000000000
0.00504386000000000	-0.000551462000000000	-0.0160715000000000	0.00512816000000000	-0.0294539000000000	0.00395569000000000
0.00623276000000000	-0.00103670000000000	-0.0533743000000000	-0.00901801000000000	-0.0318395000000000	-0.0342804000000000
-0.00116176000000000	-0.00637203000000000	-0.0512217000000000	0.00739093000000000	-0.0358042000000000	-0.0118002000000000
-0.00307654000000000	-0.0125932000000000	-0.118888000000000	0.0157537000000000	-0.0251998000000000	0.0323433000000000
-0.00182946000000000	-0.00307323000000000	-0.110877000000000	0.00668878000000000	-0.0152699000000000	-0.00422011000000000
0.00109910000000000	-0.000508531000000000	-0.0582067000000000	0.00884018000000000	-0.0246783000000000	-0.00283054000000000
-0.00296078000000000	-0.00138981000000000	-0.0339843000000000	-0.00540806000000000	-0.0306417000000000	0.00335330000000000
-0.00712449000000000	-0.00413801000000000	-0.144100000000000	0.00408336000000000	-0.0163180000000000	0.00244483000000000
-0.00446984000000000	-0.00628668000000000	-0.116197000000000	0.00600500000000000	-0.0342998000000000	-0.00373255000000000
0.00240135000000000	-0.000472323000000000	-0.0819560000000000	0.00259853000000000	-0.0101825000000000	-0.00678136000000000
-0.00372851000000000	0.000105725000000000	-0.0993010000000000	-0.00789535000000000	-0.0236410000000000	-0.0204486000000000
-0.00274316000000000	-0.000586022000000000	-0.0861002000000000	0.00174501000000000	-0.0220135000000000	-0.00783792000000000
-0.00685537000000000	-0.00145514000000000	-0.0770864000000000	-0.0385728000000000	-0.0226808000000000	-0.00994450000000000
0.000157330000000000	-0.00662836000000000	-0.0210594000000000	0.00727532000000000	-0.0363518000000000	0.00298938000000000
-0.00197276000000000	-0.00258357000000000	0.0622008000000000	0.00722977000000000	-0.0118157000000000	-0.00293604000000000
0.00725101000000000	-0.00258635000000000	0.0514615000000000	0.00149039000000000	-0.00712534000000000	0.00168759000000000
0.0173014000000000	-0.00588887000000000	0.00589570000000000	0.0130931000000000	-0.0225652000000000	-0.00331728000000000
0.00896067000000000	-0.00281445000000000	-0.0263257000000000	0.0105546000000000	-0.0178358000000000	-0.00293849000000000
0.0106792000000000	-0.00281876000000000	-0.0196194000000000	0.00826854000000000	-0.0288323000000000	-0.00717027000000000
0.0117524000000000	-0.00539484000000000	-0.0129283000000000	0.00303919000000000	-0.0349010000000000	-0.00970304000000000
0.0215898000000000	-0.00285030000000000	0.178439000000000	0.00378091000000000	0.00124608000000000	-0.00820162000000000
0.00595965000000000	-0.00285386000000000	0.0382571000000000	-0.00628995000000000	-0.0252208000000000	0.00290539000000000
0.00996507000000000	-0.00286146000000000	0.0536533000000000	-0.0159878000000000	-0.0106889000000000	-0.00125492000000000
0.00779029000000000	0.000506594000000000	0.0702446000000000	-0.00238880000000000	-0.0259623000000000	0.00592103000000000
-0.00102180000000000	0.00424352000000000	0.0667521000000000	-0.00778875000000000	-0.00955000000000000	0.00373380000000000
-0.000684660000000000	-0.00186732000000000	0.125320000000000	0.0100082000000000	-0.00215768000000000	-0.00221570000000000
-0.00147383000000000	0.00290983000000000	0.0379925000000000	0.0104319000000000	-0.0396420000000000	-0.00235338000000000
0.00442069000000000	0.00408545000000000	-0.0312907000000000	0.00718354000000000	-0.00905476000000000	-0.00185523000000000
0.000562447000000000	0.00359895000000000	-0.0109141000000000	-0.000488737000000000	-0.0312357000000000	-0.00182221000000000
-0.00122388000000000	0.00305515000000000	-0.0614788000000000	0.00616792000000000	-0.0394353000000000	0.00215410000000000
0.00403817000000000	0.00359404000000000	-0.0694681000000000	0.00749774000000000	-0.0304364000000000	-0.00298720000000000
0.00285514000000000	0.00358759000000000	-0.0885908000000000	0.0103374000000000	-0.0216161000000000	-0.00775910000000000
-0.00482433000000000	-0.00268221000000000	-0.147142000000000	-0.0169959000000000	-0.0285316000000000	0.00254377000000000
-0.000256908000000000	-0.00198516000000000	-0.0879295000000000	0.00171095000000000	-0.0274706000000000	0.00615213000000000
-0.000514532000000000	-0.00150715000000000	-0.0709771000000000	0.00741278000000000	-0.0276487000000000	-0.00715266000000000
0.00468454000000000	-0.00179554000000000	-0.0141548000000000	-0.00131532000000000	-0.0247417000000000	-0.0110826000000000
0.00231273000000000	-0.00264793000000000	-0.00591650000000000	0.00393897000000000	-0.0264503000000000	0.000839817000000000
0.00407167000000000	-0.00301396000000000	0.0810285000000000	0.00555491000000000	-0.0173155000000000	-0.00805475000000000
0.0119897000000000	-0.00171682000000000	0.136227000000000	0.00558256000000000	-0.0158491000000000	-0.00772043000000000
0.00904298000000000	0.00168611000000000	0.0761327000000000	-0.00129937000000000	0.00333063000000000	-0.00488699000000000
-0.00167581000000000	-5289530000	-0.0338165000000000	-0.00281682000000000	-0.0289418000000000	-0.000455466000000000
0.00815916000000000	-0.000503082000000000	0.00316773000000000	-0.0273339000000000	-0.0220510000000000	-0.00111867000000000
0.00269736000000000	0.00256138000000000	-0.0135516000000000	-0.0161347000000000	-0.0319267000000000	0.00951070000000000
0.00200229000000000	-0.00541413000000000	-0.0111140000000000	-0.0249562000000000	-0.0314111000000000	0.0581952000000000
0.000537530000000000	-0.00363759000000000	0.0590419000000000	0.00619130000000000	-0.0219750000000000	0.0101447000000000
0.000667381000000000	-0.00166808000000000	-0.0127600000000000	0.000616489000000000	-0.0170616000000000	0.0178416000000000
0.00860959000000000	-0.00315061000000000	0.0365433000000000	0.0128365000000000	-0.0181208000000000	0.0148579000000000
0.00750731000000000	-0.00833973000000000	0.0732318000000000	0.0208735000000000	-0.0245777000000000	0.0125430000000000
0.00238318000000000	-0.00644098000000000	0.0176516000000000	0.0166638000000000	-0.0301041000000000	0.00974175000000000
0.00190595000000000	-0.00737633000000000	-0.0669490000000000	0.0145267000000000	-0.0156781000000000	0.0109679000000000
0.00206154000000000	-0.00832206000000000	0.00586301000000000	0.0170527000000000	-0.0125635000000000	0.0112354000000000
-0.00156688000000000	-0.00832672000000000	-0.0602192000000000	0.0224868000000000	-0.0343638000000000	0.00591297000000000
0.00359561000000000	-0.00707514000000000	0.0183981000000000	0.0235128000000000	-0.0316570000000000	0.00593010000000000
0.000173697000000000	-0.00717117000000000	0.0344331000000000	0.0222017000000000	-0.0244229000000000	0.00587202000000000
0.000944390000000000	-0.00443975000000000	-0.0288549000000000	0.00982789000000000	0.000598775000000000	-0.0127871000000000
0.00159100000000000	-0.00400945000000000	0.0321310000000000	0.0225814000000000	-0.0175094000000000	0.000490441000000000
-0.00207644000000000	-0.00679096000000000	0.000767441000000000	0.0172106000000000	-0.0199691000000000	0.00380227000000000
-0.00937970000000000	-0.00600861000000000	0.0556146000000000	0.0144398000000000	-0.0234535000000000	-0.000940927000000000
-0.00109054000000000	-0.00928425000000000	0.108624000000000	0.0271935000000000	-0.00722597000000000	0.00128547000000000
0.00337026000000000	-0.00816748000000000	0.107015000000000	0.0225927000000000	-0.0176740000000000	0.00209101000000000
0.00571784000000000	-0.00904440000000000	0.0595096000000000	0.0134302000000000	-0.0166986000000000	0.00529879000000000
0.00436141000000000	-0.00913793000000000	0.0512648000000000	0.00794093000000000	-0.0316158000000000	0.00100433000000000
0.00189499000000000	-0.00912239000000000	0.0119237000000000	0.0328667000000000	-0.0226021000000000	-0.00557126000000000
0.00188006000000000	-0.00810112000000000	0.0564542000000000	0.0193822000000000	-0.0121382000000000	-0.00515923000000000
-0.00204058000000000	-0.00847088000000000	0.0319699000000000	0.0237073000000000	-0.0252186000000000	-0.00928897000000000
-0.00433188000000000	-0.00912774000000000	-0.00145947000000000	0.0205324000000000	-0.0205822000000000	-0.00680487000000000
-0.00509389000000000	-0.00764044000000000	0.00805865000000000	0.0179498000000000	-0.0210349000000000	-0.00468663000000000
0.00174665000000000	-0.00912011000000000	0.0701156000000000	0.0191372000000000	-0.0199572000000000	-0.000582554000000000
-0.00504898000000000	-0.0107644000000000	-0.0193485000000000	0.0192972000000000	-0.0215944000000000	0.00557415000000000
-0.00677772000000000	-0.0104060000000000	-0.0230054000000000	0.0216703000000000	-0.0148302000000000	0.0153525000000000
-0.00323595000000000	-0.0119008000000000	-0.0362702000000000	0.0354742000000000	-0.0148551000000000	-0.000834999000000000
-0.00282684000000000	-0.00898396000000000	-0.110637000000000	0.0322291000000000	-0.0160557000000000	-0.000498904000000000
-0.00288811000000000	-0.0108372000000000	-0.0565208000000000	0.0253437000000000	-0.0207665000000000	-0.00911512000000000
-0.00536493000000000	-0.00859704000000000	-0.0340305000000000	0.0243097000000000	-0.0287687000000000	-0.00193510000000000
-0.00106488000000000	-0.0105490000000000	-0.00651674000000000	0.0335068000000000	-0.0180858000000000	-0.00240818000000000
-0.00359566000000000	-0.0119973000000000	-0.00803926000000000	0.0376769000000000	-0.0259819000000000	-0.00130468000000000
0.000773731000000000	-0.0140935000000000	-0.0137364000000000	0.0394500000000000	-0.0155949000000000	-0.00275954000000000
0.00241699000000000	-0.0120231000000000	0.0190418000000000	0.0387589000000000	-0.0200809000000000	-0.0107956000000000
-0.00307615000000000	-0.0125435000000000	0.0461299000000000	0.0233562000000000	-0.0156076000000000	-0.00400910000000000
0.00551085000000000	-0.0129469000000000	0.0112955000000000	0.0446174000000000	-0.0236666000000000	-0.00839341000000000
0.00121354000000000	-0.0106513000000000	-0.00845139000000000	0.0367903000000000	-0.0225934000000000	-0.0101033000000000
0.00283934000000000	-0.0111913000000000	0.0266624000000000	0.0367674000000000	-0.0223312000000000	-0.00988926000000000
0.00305615000000000	-0.00474472000000000	0.0377779000000000	0.0267791000000000	-0.0290387000000000	-0.0101103000000000
0.00438073000000000	-0.00943341000000000	0.0653686000000000	0.0325123000000000	-0.0256001000000000	-0.00115691000000000
-0.00129354000000000	-0.0114104000000000	0.000175933000000000	0.0307361000000000	-0.0288767000000000	-0.00119786000000000
0.000111872000000000	-0.0177186000000000	-0.0192133000000000	0.0599360000000000	-0.0238724000000000	0.0199489000000000
-0.00414217000000000	-0.0208364000000000	-0.0479289000000000	0.0875951000000000	-0.0352587000000000	0.0222959000000000
0.000214514000000000	-0.0177755000000000	-0.0777270000000000	0.101067000000000	-0.0271651000000000	0.0238948000000000
-0.000111753000000000	-0.0122200000000000	-0.124209000000000	0.210978000000000	-0.00788309000000000	0.0224845000000000
-0.000348658000000000	-0.00792377000000000	-0.0418887000000000	0.268661000000000	-0.0137787000000000	0.0303327000000000
-0.000730073000000000	-0.0124916000000000	-0.0363219000000000	0.325511000000000	-0.0169511000000000	0.0115424000000000
0.000928550000000000	-0.0136827000000000	-0.0787512000000000	0.243612000000000	-0.0351762000000000	-0.00322205000000000
-0.00434451000000000	-0.0173521000000000	-0.0770598000000000	0.210966000000000	-0.0306407000000000	0.0404492000000000
-0.00228055000000000	-0.0182024000000000	-0.0620779000000000	0.338653000000000	-0.0321280000000000	0.0101053000000000
-0.00101193000000000	-0.0201089000000000	0.0113746000000000	0.188397000000000	-0.0123083000000000	0.0279892000000000
-0.00844457000000000	-0.0149250000000000	0.00519373000000000	0.279404000000000	-0.00441011000000000	0.0124625000000000
0.000624378000000000	-0.0144805000000000	-0.0644425000000000	0.208902000000000	-0.0159595000000000	0.0349242000000000
-0.00518690000000000	-0.0144827000000000	-0.0561770000000000	0.204537000000000	-0.0372440000000000	0.00855532000000000
0.00351088000000000	-0.0209104000000000	-0.0915093000000000	0.170699000000000	-0.00377531000000000	0.0102009000000000
0.00352794000000000	-0.00868196000000000	-0.0151938000000000	0.199515000000000	-0.0385012000000000	0.0404120000000000
0.00236873000000000	-0.00246751000000000	-0.0765452000000000	0.202173000000000	-0.0230207000000000	0.00710297000000000
0.00486726000000000	0.00953825000000000	-0.0639329000000000	0.166092000000000	-0.0372284000000000	0.0569955000000000
0.00484723000000000	0.000977127000000000	-0.0254104000000000	0.219477000000000	-0.0366445000000000	0.00361720000000000
0.00796441000000000	-0.00125178000000000	-0.0211060000000000	0.214872000000000	-0.0206789000000000	0.0132300000000000
0.00341099000000000	-0.00256370000000000	-0.0229533000000000	0.196096000000000	-0.0309513000000000	0.0145859000000000
-0.00458177000000000	-0.0119936000000000	-0.0132574000000000	0.140846000000000	-0.0209926000000000	0.000340998000000000
-0.00522889000000000	-0.0122397000000000	0.0739175000000000	0.0736431000000000	-0.0127782000000000	-0.0100116000000000
-0.00221563000000000	-0.0136886000000000	-0.0327053000000000	0.0441552000000000	-0.0361820000000000	-0.00713617000000000
0.00103889000000000	-0.0175207000000000	-0.0569210000000000	0.0171092000000000	-0.0176551000000000	-0.00247301000000000
-0.00370990000000000	-0.0135385000000000	-0.105925000000000	0.0154494000000000	0.00882912000000000	-0.0122072000000000
-0.00239974000000000	-0.0129688000000000	-0.0822683000000000	0.0399972000000000	-0.0281087000000000	-7385660000
-0.00244843000000000	-0.00764966000000000	-0.0844900000000000	0.105632000000000	-0.0240047000000000	0.0103718000000000
-0.00201105000000000	-0.0105839000000000	-0.0383115000000000	0.169490000000000	-0.0190331000000000	0.0239672000000000
0.00106246000000000	-0.0126939000000000	0.00259377000000000	0.151452000000000	-0.0132634000000000	-0.00309886000000000
-0.00114543000000000	-0.0103688000000000	0.0805482000000000	0.190957000000000	-0.0206841000000000	0.0206481000000000
0.00238765000000000	-0.0115209000000000	0.0145525000000000	0.115731000000000	-0.00878191000000000	0.0159740000000000
-0.00334177000000000	-0.00702263000000000	0.0156043000000000	0.150916000000000	-0.0225907000000000	0.0312789000000000
-0.00219464000000000	-0.00840616000000000	0.0349884000000000	0.132022000000000	-0.0265960000000000	0.0356187000000000
0.00296112000000000	-0.00778280000000000	0.0492524000000000	0.215415000000000	-0.0235286000000000	0.0167357000000000
0.00966635000000000	-0.0145764000000000	0.0625914000000000	0.146041000000000	-0.0182590000000000	0.0169892000000000
0.00852044000000000	-0.000857993000000000	-0.0320432000000000	0.118495000000000	-0.0105571000000000	0.0159598000000000
0.00846850000000000	-0.0208180000000000	-0.0887890000000000	0.130091000000000	-0.0440728000000000	0.0201742000000000
0.00519009000000000	-0.0107707000000000	-0.0803795000000000	0.139300000000000	-0.0435265000000000	-0.000160958000000000
0.00677019000000000	-0.0106397000000000	0.0146217000000000	0.168724000000000	-0.0265851000000000	0.0162595000000000
0.00101683000000000	-0.00753047000000000	-0.0654756000000000	0.190109000000000	-0.0368273000000000	0.0129049000000000
-0.00390712000000000	-0.0110694000000000	-0.0616251000000000	0.173540000000000	-0.0365753000000000	-0.0218290000000000
-0.00357617000000000	-0.0104958000000000	-0.0670493000000000	0.167449000000000	-0.0133369000000000	0.00116883000000000
-0.00339213000000000	-0.00942588000000000	-0.131171000000000	0.0270313000000000	-0.0250921000000000	0.00567452000000000
0.00137528000000000	-0.00943398000000000	-0.0745083000000000	-0.00332506000000000	-0.0247365000000000	-0.0115195000000000
-0.00239479000000000	-0.00919876000000000	-0.0687205000000000	0.0493332000000000	-0.0238386000000000	-0.0148038000000000
-0.00139699000000000	-0.00841808000000000	-0.0572359000000000	0.171014000000000	-0.0258771000000000	0.00247708000000000
0.000673165000000000	-0.0178920000000000	-0.104300000000000	0.126262000000000	-0.0391647000000000	0.0247296000000000
0.00145846000000000	-0.0179641000000000	0.000664890000000000	0.107144000000000	-0.0179954000000000	0.0171790000000000
-0.00344235000000000	-0.0133535000000000	-0.0384277000000000	0.152722000000000	-0.0253543000000000	0.00317644000000000
-0.00543352000000000	-0.0103306000000000	-0.0785206000000000	0.187974000000000	-0.0345112000000000	0.00772840000000000
0.00559199000000000	-0.00590714000000000	-0.0139787000000000	0.172892000000000	-0.0208379000000000	0.0325268000000000
-0.00558646000000000	-0.00376952000000000	-0.0728567000000000	0.224412000000000	-0.0156570000000000	0.0289357000000000
-0.00461798000000000	0.00146508000000000	-0.0712904000000000	0.202364000000000	-0.0274271000000000	0.00194640000000000
0.00416025000000000	-0.00810256000000000	0.0200067000000000	0.147958000000000	-0.0107000000000000	0.00565447000000000
-0.00323076000000000	-0.00839195000000000	-0.0577354000000000	0.123059000000000	-0.0163339000000000	0.0265106000000000
-0.00213482000000000	-0.0117308000000000	-0.0372788000000000	0.177550000000000	-0.0342356000000000	0.0103239000000000
-0.000140892000000000	-0.00984377000000000	0.00128998000000000	0.133500000000000	-0.0381139000000000	-0.0111183000000000
-8886650000	-0.00467821000000000	0.00324325000000000	0.139864000000000	-0.0245807000000000	0.0367927000000000
-0.00149324000000000	-0.0141298000000000	-0.0168978000000000	0.168727000000000	-0.0298320000000000	0.0177745000000000
-0.00198892000000000	-0.0173066000000000	-0.0290649000000000	0.152331000000000	-0.0322652000000000	0.0258043000000000
-0.00388511000000000	-0.0121972000000000	-0.106430000000000	0.196411000000000	-0.0172931000000000	0.0114638000000000
0.00110723000000000	-0.0134210000000000	-0.0137340000000000	0.148549000000000	-0.0278348000000000	0.0145279000000000
-0.00620968000000000	-0.0136003000000000	-0.0136575000000000	0.0974944000000000	-0.0273204000000000	0.00446289000000000
-0.00990648000000000	-0.00671143000000000	-0.0964627000000000	0.0350094000000000	-0.0103814000000000	0.0100372000000000
0.00124275000000000	-0.0130947000000000	-0.145565000000000	0.0901520000000000	-0.0228830000000000	0.000437382000000000
-0.00445367000000000	-0.0154044000000000	-0.228674000000000	0.128833000000000	-0.0293302000000000	0.00436941000000000
-0.000911017000000000	-0.0153977000000000	-0.284785000000000	0.113854000000000	-0.0508280000000000	0.0222960000000000
-0.00462480000000000	-0.0123679000000000	-0.210191000000000	0.196278000000000	-0.0264501000000000	0.0215328000000000
-0.000670702000000000	-0.0133783000000000	-0.227985000000000	0.186651000000000	-0.0405626000000000	0.0311441000000000
-0.00566816000000000	-0.00860059000000000	-0.278465000000000	0.139020000000000	-0.0490129000000000	0.00657784000000000
0.00885912000000000	-0.0110340000000000	-0.144786000000000	0.126392000000000	-0.0275995000000000	0.0154199000000000
-1916360000	-0.0158604000000000	-0.0896984000000000	0.117693000000000	-0.0217556000000000	0.0300233000000000
-0.00372307000000000	-0.0132102000000000	-0.0739615000000000	0.128814000000000	-0.0208994000000000	0.0244336000000000
-0.00338213000000000	-0.00941311000000000	-0.0834887000000000	0.109790000000000	-0.0227166000000000	0.0257799000000000
0.00238767000000000	-0.00753052000000000	-0.109537000000000	0.133816000000000	-0.0187699000000000	0.00512615000000000
-0.00200419000000000	-0.00962919000000000	-0.0489521000000000	0.133860000000000	-0.0173396000000000	0.00593340000000000
-0.00217466000000000	-0.0128428000000000	-0.0872286000000000	0.101741000000000	-0.0169404000000000	0.00261228000000000
-0.00169038000000000	-0.00507108000000000	-0.0727844000000000	0.159059000000000	-0.0161124000000000	-0.0257271000000000
-0.000758300000000000	-0.00585784000000000	-0.0482114000000000	0.157330000000000	-0.00809496000000000	-0.0199299000000000
-0.00649128000000000	-0.0129097000000000	-0.0753920000000000	0.151116000000000	-0.0244590000000000	-0.0418517000000000
-0.0126087000000000	-0.00156671000000000	-0.0369928000000000	0.115625000000000	-0.00927690000000000	-0.00191159000000000
-0.00102509000000000	-0.00771337000000000	0.0656202000000000	0.0611077000000000	-0.0269687000000000	0.0376604000000000
-0.00356745000000000	-0.0155795000000000	0.0105974000000000	0.0214961000000000	-0.0199683000000000	-0.0208801000000000
-0.00761433000000000	-0.00986214000000000	-0.0127119000000000	0.0321473000000000	-0.0228425000000000	-0.0236038000000000
-0.00689104000000000	-0.0117591000000000	0.0239398000000000	0.0916636000000000	-0.0210910000000000	-0.0419875000000000
0.00575664000000000	0.00507678000000000	-0.227885000000000	0.157638000000000	-0.0278444000000000	0.00933590000000000
0.00418117000000000	-0.00894383000000000	-0.212846000000000	0.104884000000000	-0.0400002000000000	0.00158823000000000
0.00405417000000000	-0.0121498000000000	-0.200563000000000	0.131928000000000	-0.0209643000000000	-0.0197363000000000
0.00364188000000000	-0.0112253000000000	-0.189799000000000	0.155013000000000	-0.0263384000000000	-0.0433476000000000
0.00377139000000000	-0.00589972000000000	-0.231939000000000	0.111474000000000	-0.0313490000000000	0.00742201000000000
0.00247148000000000	-0.000112731000000000	-0.179168000000000	0.177579000000000	-0.0344907000000000	0.00849976000000000
0.0169908000000000	-0.00544778000000000	-0.239354000000000	0.185238000000000	-0.0397952000000000	0.00710961000000000
0.00810784000000000	-0.0123033000000000	-0.220164000000000	0.140064000000000	-0.0665205000000000	0.0218440000000000
-0.000418899000000000	-0.0147430000000000	-0.218440000000000	0.0762086000000000	-0.0303773000000000	0.00649883000000000
0.00329851000000000	-0.0165033000000000	-0.206950000000000	0.0455286000000000	-0.0292295000000000	-0.0259837000000000
0.00185523000000000	-0.0183831000000000	-0.196143000000000	-0.0377140000000000	0.00176923000000000	-0.0266941000000000
0.00630679000000000	-0.0149116000000000	-0.212541000000000	-0.0458850000000000	-0.0216057000000000	-0.0207779000000000
-0.00193184000000000	-0.0161279000000000	-0.200859000000000	-0.0458055000000000	-0.00272385000000000	-0.0162042000000000
-0.000729229000000000	0.000125154000000000	-0.136419000000000	0.000660547000000000	-0.0149783000000000	-0.000499350000000000
0.00497872000000000	-0.0107778000000000	-0.232949000000000	0.0579785000000000	-0.0452417000000000	0.000775775000000000
0.00112946000000000	-0.00882389000000000	-0.129626000000000	0.129094000000000	-0.0208422000000000	0.00688676000000000
4359660000	-0.00721584000000000	-0.195416000000000	0.156012000000000	-0.0137644000000000	0.0148728000000000
0.00299222000000000	-0.00756446000000000	-0.176822000000000	0.166395000000000	-0.0295509000000000	0.0272792000000000
-0.00266016000000000	-0.00168214000000000	-0.212632000000000	0.195105000000000	-0.00435150000000000	0.0306190000000000
0.00181761000000000	-0.0130512000000000	-0.185339000000000	0.0870778000000000	-0.0242412000000000	0.00896408000000000
-0.00112054000000000	-0.00727401000000000	-0.198647000000000	-0.0146445000000000	-0.0129768000000000	0.00946324000000000
-0.00277473000000000	-0.00970042000000000	-0.194322000000000	0.0896363000000000	-0.0115894000000000	-0.00322860000000000
-0.00101797000000000	-0.0139004000000000	-0.185400000000000	0.112171000000000	-0.0197603000000000	0.00665428000000000
-0.000110544000000000	-0.0112469000000000	-0.179547000000000	0.132018000000000	-0.0187040000000000	-0.0257254000000000
0.00224290000000000	-0.00855205000000000	-0.141027000000000	0.197681000000000	-0.0130073000000000	0.0251204000000000
0.00151963000000000	-0.00843329000000000	-0.210980000000000	0.177865000000000	-0.0252821000000000	0.000823736000000000
0.00155788000000000	-0.0136133000000000	-0.109483000000000	0.138413000000000	-0.0113551000000000	-0.00965735000000000
0.000604767000000000	-0.0102878000000000	-0.104508000000000	0.176413000000000	-0.0106659000000000	-0.00728212000000000
0.00567578000000000	-0.00946060000000000	-0.281505000000000	0.116889000000000	-0.0172660000000000	0.0242412000000000
-6827640000	-0.0110502000000000	-0.252426000000000	0.164397000000000	-0.0445963000000000	-0.00370475000000000
0.00338164000000000	-0.00943286000000000	-0.178265000000000	0.199542000000000	-0.0330597000000000	-0.0213101000000000
0.00218212000000000	-0.00692011000000000	-0.198639000000000	0.131381000000000	-0.0155220000000000	-0.0436382000000000
0.00248905000000000	-0.00568165000000000	-0.191851000000000	0.138570000000000	-0.0245320000000000	0.00284142000000000
0.000483361000000000	-0.00614780000000000	-0.115410000000000	0.112773000000000	-0.00772517000000000	0.0210650000000000
0.0105729000000000	-0.0143212000000000	-0.259871000000000	0.142855000000000	-0.0383045000000000	0.00410677000000000
0.00504648000000000	-0.0115864000000000	-0.236567000000000	0.129834000000000	-0.0572373000000000	-0.00205597000000000
0.00124440000000000	-0.0165189000000000	-0.124858000000000	0.112891000000000	-0.0185344000000000	0.00794671000000000
0.00163214000000000	-0.0149687000000000	-0.190666000000000	0.116950000000000	-0.0188032000000000	0.0140775000000000
0.000934299000000000	-0.0110542000000000	-0.103956000000000	0.0747314000000000	-0.00574315000000000	0.00414132000000000
0.00114856000000000	-0.00289096000000000	-0.0994767000000000	0.0281469000000000	-0.00694325000000000	0.00849884000000000
0.00988169000000000	-0.00721684000000000	-0.274527000000000	-0.00337038000000000	-0.00869650000000000	-0.00372467000000000
0.00645913000000000	-0.0141355000000000	-0.222751000000000	-0.0175449000000000	-0.0222356000000000	0.00646486000000000
0.000268955000000000	-0.00326439000000000	-0.193930000000000	0.110748000000000	-0.0223771000000000	0.0124425000000000
-0.000845318000000000	-0.00179220000000000	-0.150978000000000	0.167644000000000	-0.0135157000000000	0.0133074000000000
-8152780000	-0.00681022000000000	-0.201065000000000	0.152771000000000	-0.00500217000000000	0.00135235000000000
-6766990000	-0.00894725000000000	-0.126193000000000	0.151951000000000	-0.0162220000000000	0.00892196000000000
0.000701901000000000	-0.00892726000000000	-0.215977000000000	0.138219000000000	-0.0447795000000000	0.00476968000000000
-0.000963711000000000	-0.00363712000000000	-0.148494000000000	0.131833000000000	-0.00215901000000000	0.00369883000000000
-0.000621217000000000	-0.00780042000000000	-0.106185000000000	0.135972000000000	-0.0159770000000000	0.000196782000000000
-0.00297455000000000	-0.0101202000000000	-0.0989869000000000	0.108964000000000	-0.00314752000000000	0.00883993000000000
0.00778452000000000	0.00710338000000000	-0.207863000000000	0.166487000000000	-0.0224319000000000	0.00477500000000000
0.00267249000000000	0.000982600000000000	-0.191321000000000	0.125022000000000	-0.0279981000000000	0.00295766000000000
0.000611378000000000	-0.00376009000000000	-0.222609000000000	0.143849000000000	-0.00232485000000000	-0.0322624000000000
0.00786851000000000	-0.00986938000000000	-0.224169000000000	0.145413000000000	-0.0272259000000000	-0.0501033000000000
0.00148636000000000	-0.00979207000000000	-0.120894000000000	0.116398000000000	-0.0112780000000000	-0.0415673000000000
5552910000	-0.0122424000000000	-0.0984984000000000	0.135826000000000	-0.00607867000000000	-0.0532874000000000
0.00223838000000000	0.00126742000000000	-0.143442000000000	0.129920000000000	-0.00889617000000000	0.000870185000000000
0.000450908000000000	-0.00350123000000000	-0.117560000000000	0.120022000000000	-0.00886919000000000	0.00624369000000000
0.00191961000000000	-0.00232433000000000	-0.189649000000000	0.140320000000000	-0.0221853000000000	-0.000330316000000000
-0.00115885000000000	-0.00978965000000000	-0.115904000000000	0.0784481000000000	-0.0141147000000000	0.0155618000000000
0.00884424000000000	-0.0123864000000000	-0.200383000000000	0.0980186000000000	-0.000823932000000000	-0.000856922000000000
0.0102880000000000	-0.0124997000000000	-0.230936000000000	0.132448000000000	-0.0251855000000000	-0.0183356000000000
-0.000724313000000000	-0.00828848000000000	-0.132786000000000	0.151400000000000	-0.00826763000000000	0.0235089000000000
0.000266870000000000	-0.00778055000000000	-0.148609000000000	0.172133000000000	-0.0171658000000000	0.0233290000000000
0.00407151000000000	-0.00765613000000000	-0.280687000000000	0.180647000000000	-0.0466358000000000	0.0138738000000000
3438290000	-0.00754562000000000	-0.192526000000000	0.132269000000000	-0.0297877000000000	0.000898322000000000
0.00122452000000000	-0.0145919000000000	-0.169811000000000	0.0456809000000000	-0.00515532000000000	-0.00395505000000000
-0.000357162000000000	-0.0170535000000000	-0.107873000000000	0.0402885000000000	-0.00838142000000000	-0.0321253000000000
-0.000830534000000000	-0.0208256000000000	-0.0956679000000000	0.0581082000000000	-0.00525194000000000	-0.0323294000000000
6793380000	-0.0154237000000000	-0.0977219000000000	0.0364841000000000	-0.00819867000000000	-0.00952520000000000
0.00764442000000000	-0.00347724000000000	-0.209873000000000	0.114893000000000	-0.0276760000000000	0.0126622000000000
0.00714022000000000	-0.0133313000000000	-0.216965000000000	0.104563000000000	-0.0345140000000000	0.00179092000000000
0.00334227000000000	-0.00466864000000000	-0.188918000000000	0.0363484000000000	-0.0180452000000000	0.0480952000000000
0.00716705000000000	-0.00964340000000000	-0.191870000000000	0.0532494000000000	-0.0320518000000000	0.00208167000000000
9489090000	-0.0126162000000000	-0.202099000000000	0.0450006000000000	-0.0276272000000000	-0.0108715000000000
-0.00114934000000000	-0.00999444000000000	-0.126675000000000	-0.0114086000000000	-0.0114179000000000	-0.0203539000000000
0.00288797000000000	-0.0152549000000000	-0.200189000000000	-0.0877301000000000	-0.0142931000000000	0.00113761000000000
0.00560493000000000	-0.0101859000000000	-0.244861000000000	-0.123047000000000	-0.0283194000000000	-0.0130725000000000
0.000377678000000000	-0.0115735000000000	-0.110610000000000	-0.0959131000000000	-0.0139551000000000	-0.0231421000000000
0.00231080000000000	-0.0154110000000000	-0.0981680000000000	0.0125206000000000	0.00741413000000000	-0.0247323000000000
0.00211272000000000	-0.00738138000000000	-0.0986943000000000	0.0961159000000000	-0.00928670000000000	0.0208696000000000
-0.00233930000000000	-0.00770921000000000	-0.112570000000000	0.123602000000000	-0.00812129000000000	0.0170192000000000
0.0112509000000000	-0.00803449000000000	-0.228226000000000	0.163895000000000	-0.0445654000000000	0.000561711000000000
0.00767251000000000	-0.00998112000000000	-0.277721000000000	0.182676000000000	-0.0499305000000000	-0.0405805000000000
0.00425342000000000	-0.00434740000000000	-0.271279000000000	0.124990000000000	-0.0110242000000000	-0.0328532000000000
-4324140000	-0.00903926000000000	-0.185967000000000	0.211026000000000	-0.0211698000000000	-0.00474966000000000
-0.000720753000000000	-0.00477051000000000	-0.194770000000000	0.221547000000000	-0.0167264000000000	0.0192168000000000
-0.000190897000000000	-0.0135852000000000	-0.128791000000000	0.141824000000000	-0.00803864000000000	0.0149477000000000
-0.00233806000000000	-0.0117240000000000	-0.118122000000000	0.138934000000000	-0.00919565000000000	0.0235867000000000
0.00100815000000000	-0.00600882000000000	-0.143518000000000	0.110968000000000	-0.0123585000000000	0.0305908000000000
0.0136741000000000	-0.00474392000000000	-0.267767000000000	0.178161000000000	-0.0218187000000000	0.00124433000000000
0.0121950000000000	-0.0123306000000000	-0.205099000000000	0.155300000000000	-0.0251220000000000	-0.0367659000000000
0.00406381000000000	-0.00877240000000000	-0.137592000000000	0.112524000000000	-0.0166403000000000	0.0143974000000000
0.00724285000000000	-0.0104079000000000	-0.269030000000000	0.124285000000000	-0.0591615000000000	-0.000400420000000000
0.000673528000000000	-0.0150383000000000	-0.133316000000000	0.0176800000000000	-0.0126235000000000	0.00445331000000000
0.000760733000000000	-0.0122529000000000	-0.0962444000000000	0.0965330000000000	-0.00102524000000000	-0.00488886000000000
0.000820427000000000	-0.0111851000000000	-0.129732000000000	0.0586978000000000	-0.00749160000000000	-0.00501033000000000
-0.00435776000000000	-0.00998954000000000	-0.0858826000000000	0.179598000000000	-0.00591128000000000	-0.0377534000000000
-0.000459482000000000	-0.00714826000000000	-0.194231000000000	0.135896000000000	-0.0424169000000000	-0.0337394000000000
0.00481945000000000	-0.00264417000000000	-0.109181000000000	0.166937000000000	-0.00990803000000000	-0.00477924000000000
0.0103283000000000	-0.00204030000000000	-0.235253000000000	0.153427000000000	-0.00975424000000000	0.00172644000000000
0.00402590000000000	-0.00630174000000000	-0.155288000000000	0.185356000000000	-0.0205158000000000	0.0110323000000000
0.00255357000000000	-0.0125573000000000	-0.124300000000000	0.185619000000000	-0.0139395000000000	-0.0220046000000000
-0.000501876000000000	-0.00738855000000000	-0.122245000000000	0.102430000000000	-0.00950624000000000	-0.0301854000000000
-0.000247315000000000	-0.00526620000000000	-0.109013000000000	0.167196000000000	-0.00669652000000000	0.0233866000000000
0.000687767000000000	-0.00990218000000000	-0.107518000000000	0.169372000000000	-0.0162641000000000	0.00591329000000000
-0.00142909000000000	-0.0107775000000000	-0.0910666000000000	0.173295000000000	-0.00248998000000000	-0.0158565000000000
0.00236669000000000	-0.0137605000000000	-0.124460000000000	0.127514000000000	-0.000546175000000000	-0.0261434000000000
0.00119692000000000	-0.0100082000000000	-0.0916384000000000	0.175906000000000	-0.0141551000000000	-0.0188177000000000
-0.00121091000000000	-0.0154845000000000	-0.0729794000000000	0.0594517000000000	-0.00853851000000000	0.00102040000000000
-0.00251623000000000	-0.00627891000000000	-0.192089000000000	314808000	-0.00701305000000000	-0.00398937000000000
0.00437995000000000	-0.000720936000000000	-0.133774000000000	-0.00222368000000000	-0.0148703000000000	-0.00933084000000000
-0.000176002000000000	-0.00469662000000000	-0.0834940000000000	-0.00264856000000000	-0.00934116000000000	-0.00509196000000000
0.00283762000000000	-0.00350053000000000	-0.125384000000000	0.00222996000000000	-0.00309160000000000	-0.00858341000000000
-0.000767001000000000	0.00250295000000000	-0.0865279000000000	-0.0109790000000000	-0.0103776000000000	-0.00401524000000000
-0.00496307000000000	-0.00403223000000000	-0.131050000000000	-0.00607907000000000	-0.00615444000000000	-0.00685512000000000
-0.00199978000000000	-0.00358888000000000	-0.0707019000000000	-0.00272635000000000	-0.00608697000000000	-0.0119962000000000
-0.00119683000000000	-0.00434068000000000	-0.0930469000000000	0.00160930000000000	-0.00860098000000000	-0.00421892000000000
-0.00356549000000000	-0.00714415000000000	-0.0754211000000000	-0.00143618000000000	-0.0126187000000000	-0.0119670000000000
-0.00279072000000000	-0.00561055000000000	-0.0955189000000000	0.00150337000000000	-0.00624356000000000	-0.00810516000000000
0.0166240000000000	-0.00591202000000000	-0.283245000000000	-0.00467160000000000	-0.0177097000000000	-0.0110493000000000
-0.000788267000000000	-0.00416717000000000	-0.135061000000000	0.00674073000000000	-0.0209549000000000	-0.00588706000000000
-0.000842102000000000	-0.00729538000000000	-0.100591000000000	0.00674276000000000	-0.0162940000000000	-0.00210209000000000
0.000568842000000000	-0.00419791000000000	-0.0857040000000000	0.00555891000000000	-0.0117614000000000	-0.00347275000000000
0.00182453000000000	-0.00527254000000000	-0.127235000000000	0.00246314000000000	-0.0199051000000000	-0.00589194000000000
0.00339374000000000	0.00463373000000000	-0.144306000000000	-0.00399610000000000	-0.00692730000000000	-0.0148382000000000
8364280000	-0.00908193000000000	-0.107365000000000	0.00732558000000000	-0.0145165000000000	-0.00616851000000000
0.000835367000000000	-0.00531504000000000	-0.0923395000000000	-0.00469686000000000	-0.00406907000000000	-0.0216597000000000
-0.00495692000000000	-0.00391387000000000	-0.167038000000000	0.00153306000000000	-0.0120777000000000	-0.00306626000000000
1701440000	-0.00237235000000000	-0.108834000000000	0.00677563000000000	-0.0183946000000000	-0.00307566000000000
0.00712922000000000	-0.00457442000000000	-0.289933000000000	0.00261095000000000	-0.00397553000000000	-0.00598717000000000
0.00134284000000000	-0.00564702000000000	-0.206079000000000	-0.0138971000000000	-0.0290792000000000	0.00918487000000000
-0.00222717000000000	0.00125717000000000	-0.111719000000000	-0.0151171000000000	-0.0137002000000000	0.0152589000000000
-0.00577215000000000	-0.00345059000000000	-0.282194000000000	-0.00125640000000000	-0.0261846000000000	0.000454701000000000
-0.00247520000000000	-0.00681121000000000	-0.119297000000000	0.00753859000000000	-0.0148273000000000	0.000957468000000000
-0.00631122000000000	-0.0100071000000000	-0.114393000000000	0.00879123000000000	-0.00247547000000000	0.00400772000000000
-0.00352863000000000	-0.00432523000000000	-0.0912936000000000	0.00800076000000000	-0.00289814000000000	-0.00206541000000000
-0.0133438000000000	-0.00650032000000000	-0.139043000000000	0.00744356000000000	0.00233129000000000	-0.000463135000000000
0.0131533000000000	0.00224089000000000	-0.253905000000000	-0.00380325000000000	-0.0168783000000000	-0.0166020000000000
-0.00132475000000000	0.00120178000000000	-0.121582000000000	-0.00741889000000000	-0.0136465000000000	-0.0100821000000000
-3505320000	-0.00337163000000000	-0.135409000000000	-0.00814214000000000	-0.0178883000000000	-0.0443606000000000
-0.00371922000000000	-0.000993554000000000	-0.135342000000000	0.00386996000000000	-0.0226901000000000	-0.00674354000000000
-0.00144779000000000	-0.00119501000000000	-0.101313000000000	0.00425132000000000	-0.00553027000000000	-0.00150685000000000
0.00660898000000000	-0.00660184000000000	-0.203246000000000	0.0104411000000000	-0.00230322000000000	-0.00293427000000000
0.00372948000000000	0.00168871000000000	-0.232546000000000	-0.00989068000000000	-0.0852311000000000	-0.0288162000000000
-0.00247222000000000	-0.00141330000000000	-0.0988318000000000	-0.00277521000000000	-0.0164538000000000	-0.00779366000000000
-4718630000	0.00458558000000000	-0.0780368000000000	2228820000	-0.0105767000000000	-0.0262049000000000
-0.00238456000000000	-0.00480166000000000	-0.111080000000000	0.00343647000000000	-0.0119961000000000	-0.00372770000000000
-0.00155968000000000	0.00106321000000000	-0.0767286000000000	8524780000	-0.00779709000000000	-0.0165586000000000
-0.00172914000000000	-0.00213834000000000	-0.0652216000000000	-0.00157813000000000	-0.00574223000000000	-0.0125253000000000
0.00424107000000000	-0.00243807000000000	-0.266102000000000	0.00248331000000000	-0.0155011000000000	-0.00862569000000000
-0.00195924000000000	-0.00127452000000000	-0.139999000000000	0.00391372000000000	-0.0154296000000000	-0.00982556000000000
0.000133943000000000	-0.00332978000000000	-0.208073000000000	0.00662577000000000	-0.0164878000000000	-0.00742022000000000
0.00313041000000000	0.00184808000000000	-0.202355000000000	-0.00965101000000000	-0.0404199000000000	-0.00275646000000000
0.00350911000000000	0.00342859000000000	-0.124892000000000	-0.00605623000000000	-0.0108827000000000	-0.00489033000000000
-0.00460526000000000	0.000987000000000000	-0.0781962000000000	-0.000515867000000000	-0.00435911000000000	-0.0128768000000000
-0.00255392000000000	-0.000152790000000000	-0.0690896000000000	0.00180090000000000	-0.00621893000000000	-0.00139403000000000
-0.00211595000000000	0.00272585000000000	-0.0601756000000000	0.00350340000000000	-0.00435346000000000	-0.00697254000000000
-0.00702552000000000	-0.00279925000000000	-0.0578443000000000	0.00671620000000000	-0.00236802000000000	-0.00661181000000000
-0.00328474000000000	-0.0118783000000000	-0.0544908000000000	0.00292914000000000	-0.00461297000000000	0.000439481000000000
0.000267332000000000	-0.00442191000000000	-0.0668277000000000	-0.00528566000000000	-0.00695642000000000	-0.0102122000000000
-0.00104077000000000	-0.000434681000000000	-0.0545390000000000	-0.000944564000000000	-0.00389242000000000	-0.0183294000000000
-0.00182367000000000	-0.00617615000000000	-0.0558912000000000	0.0143714000000000	-0.00457419000000000	-0.00641641000000000
-0.00378390000000000	-0.00211031000000000	-0.0503937000000000	0.00545366000000000	-0.00354818000000000	-0.00508930000000000
-0.00158210000000000	-0.00512251000000000	-0.0485128000000000	0.00954127000000000	-0.00420516000000000	-0.00614887000000000
-0.00184303000000000	-0.000953573000000000	-0.0457652000000000	0.00546167000000000	-0.00216583000000000	-0.00612531000000000
-0.000746175000000000	0.00284329000000000	-0.0474640000000000	0.00259636000000000	-0.0101565000000000	-0.00258933000000000
-0.00169065000000000	-0.000951914000000000	-0.0609226000000000	-0.00506775000000000	-0.000247434000000000	-0.00275786000000000
-0.00397263000000000	-0.000962675000000000	-0.143850000000000	-0.00220245000000000	-0.0104481000000000	0.00484425000000000
0.000434188000000000	-0.00349137000000000	-0.0791365000000000	-0.00813264000000000	-0.0120033000000000	-0.0150020000000000
0.00817596000000000	-0.00229292000000000	-0.287120000000000	0.00758432000000000	-0.00102120000000000	-0.00133194000000000
0.00541482000000000	0.00335065000000000	-0.241005000000000	-0.0155597000000000	-0.0438052000000000	-0.00336667000000000
0.00546958000000000	-0.00118062000000000	-0.248146000000000	-0.0175548000000000	-0.0186808000000000	-0.0199051000000000
0.000162585000000000	0.000573373000000000	-0.128814000000000	-0.00633587000000000	-0.0180114000000000	0.00116306000000000
-0.000990041000000000	-0.00140920000000000	-0.108912000000000	-0.000823970000000000	-0.00675392000000000	-8484100000
-0.000702900000000000	0.000640995000000000	-0.0659095000000000	-0.00284686000000000	-0.00664512000000000	-0.00324007000000000
-0.00281971000000000	0.00201185000000000	-0.0632035000000000	-0.00175071000000000	-0.00408851000000000	-0.000674846000000000
-0.000681736000000000	-0.000194263000000000	-0.0523958000000000	-0.00923286000000000	-0.00640737000000000	-0.00621092000000000
0.000161139000000000	-0.00322565000000000	-0.0513196000000000	-0.0164332000000000	-0.00471393000000000	-0.00324112000000000
-0.000686669000000000	-0.00221597000000000	-0.0522822000000000	-0.0119132000000000	-0.00778566000000000	-0.00619877000000000
0.00611708000000000	0.000347129000000000	-0.202750000000000	-0.00665353000000000	-0.00385057000000000	-0.00326513000000000
0.000414106000000000	-0.000242652000000000	-0.106484000000000	0.00163247000000000	-0.0146910000000000	-0.00762374000000000
0.00582908000000000	-0.00370420000000000	-0.204042000000000	0.00114293000000000	-0.0174923000000000	-0.0103515000000000
0.000799462000000000	0.00188675000000000	-0.0796196000000000	0.000636839000000000	-0.00938350000000000	-0.00709280000000000
0.00170722000000000	-0.00189481000000000	-0.0674014000000000	0.00172812000000000	-0.00939902000000000	-0.00881514000000000
0.000406713000000000	-1213820000	-0.0576440000000000	0.00187261000000000	-0.00901197000000000	-0.0120171000000000
-0.00128885000000000	0.00736797000000000	-0.0493247000000000	-0.00337384000000000	-0.00784855000000000	-0.0103627000000000
-0.00128869000000000	0.00212893000000000	-0.0552725000000000	0.00104267000000000	-0.0103440000000000	-0.0101336000000000
-0.000941579000000000	-0.00631165000000000	-0.0661686000000000	0.00796286000000000	0.0142952000000000	-0.00295752000000000
-0.00135835000000000	0.00163513000000000	-0.123195000000000	0.00441136000000000	-0.000289478000000000	-0.0170968000000000
0.00296757000000000	0.00306491000000000	-0.0722545000000000	0.00309105000000000	-0.0133158000000000	-0.00567244000000000
-0.000685483000000000	-0.00108014000000000	-0.116715000000000	-0.00975475000000000	0.00324020000000000	-0.00871790000000000
0.00112869000000000	0.000828174000000000	-0.0597691000000000	0.00597638000000000	-0.0103057000000000	0.00126223000000000
0.00114255000000000	-0.00252888000000000	-0.0585893000000000	-0.00339955000000000	-0.00923848000000000	-0.0207100000000000
0.00113848000000000	0.00982984000000000	-0.0579298000000000	-0.0159468000000000	-0.00825678000000000	-0.0114266000000000
-0.000835167000000000	0.00307453000000000	-0.121296000000000	-0.00204846000000000	0.00154536000000000	-0.00627904000000000
-0.000743923000000000	-0.000413961000000000	-0.0556039000000000	0.00493261000000000	-0.00688564000000000	-0.00740341000000000
0.000290639000000000	0.00166854000000000	-0.0467161000000000	-0.0103329000000000	-0.00578501000000000	-0.00571011000000000
-0.000752441000000000	-0.00100574000000000	-0.0463569000000000	-0.0128850000000000	-0.00859748000000000	-0.00879717000000000
-0.00189881000000000	0.00104246000000000	-0.0409563000000000	-0.00233943000000000	-0.00179548000000000	-0.000135619000000000
0.00904623000000000	-0.00316062000000000	-0.261204000000000	-0.00233796000000000	-0.0134114000000000	-0.00863902000000000
0.00517673000000000	-0.000840820000000000	-0.127215000000000	-0.00143641000000000	-0.0145926000000000	-0.00514693000000000
0.00541042000000000	-0.000679670000000000	-0.115133000000000	0.00370178000000000	-0.00240058000000000	-0.00199787000000000
0.000680695000000000	-0.00473768000000000	-0.0742648000000000	0.0104833000000000	-0.00611392000000000	0.00198927000000000
0.00134978000000000	0.0156238000000000	-0.0678233000000000	-0.0298633000000000	-0.00703139000000000	-0.00195909000000000
0.00134764000000000	0.00521087000000000	-0.0524044000000000	-0.00872471000000000	-0.00525938000000000	-0.00151716000000000
0.00100671000000000	0.000980177000000000	-0.0519972000000000	-0.00421748000000000	-0.00636352000000000	-0.00654503000000000
0.000335556000000000	0.000990523000000000	-0.0544240000000000	0.000724537000000000	-0.00540424000000000	-0.00653148000000000
8004840000	0.000990944000000000	-0.0395531000000000	0.000721977000000000	-0.00164936000000000	-1698300000
0.000351066000000000	0.000984663000000000	-0.0407964000000000	-0.00201416000000000	-0.00361187000000000	-0.00101356000000000
0.00134350000000000	-0.00117448000000000	-0.0516549000000000	0.00294402000000000	-0.00686683000000000	-0.00270684000000000
0.000313725000000000	-0.00119664000000000	-0.0393203000000000	0.00782376000000000	-0.00426085000000000	-0.00438805000000000
0.00134075000000000	0.00628619000000000	-0.0367127000000000	-0.0108254000000000	-0.00562560000000000	-0.00416161000000000
-0.000577623000000000	0.00146753000000000	-0.0306123000000000	-0.000358069000000000	-0.00290833000000000	-0.00690121000000000
-0.000583537000000000	-0.00484254000000000	-0.0295028000000000	-0.0157167000000000	-0.00559845000000000	-0.000968606000000000
-0.000594415000000000	0.00618528000000000	-0.0605054000000000	-0.0200058000000000	2234260000	-0.0124846000000000
0.00143904000000000	-0.00116181000000000	-0.0618554000000000	0.000206948000000000	-0.0147799000000000	-0.00397077000000000
0.00394057000000000	0.00325561000000000	-0.0562757000000000	-0.00323427000000000	0.00363928000000000	0.00351023000000000
0.00388914000000000	0.00362744000000000	-0.0960974000000000	0.00474319000000000	-0.00668107000000000	0.00903841000000000
-0.00190209000000000	0.00372751000000000	-0.0355517000000000	-0.00184195000000000	-0.00348517000000000	-0.00454716000000000
0.00224754000000000	0.00870005000000000	-0.0610740000000000	-0.0164265000000000	-0.0121840000000000	-0.0185161000000000
0.00226532000000000	0.00147585000000000	-0.0638980000000000	-0.00506074000000000	-0.00892326000000000	-0.00729959000000000
0.000851475000000000	0.00200532000000000	-0.0479637000000000	0.00159307000000000	0.0147888000000000	-0.00581646000000000
-0.00176247000000000	0.00285519000000000	-0.0430726000000000	-0.00649340000000000	-0.00233056000000000	-0.00624202000000000
0.000284402000000000	0.00101792000000000	-0.0341240000000000	-6279170000	-0.00163409000000000	-0.00850854000000000
5939010000	0.00128050000000000	-0.0333992000000000	-0.00317564000000000	-0.00204219000000000	-0.00402045000000000
5201060000	0.00458817000000000	-0.0241291000000000	-0.0191714000000000	-0.00204640000000000	-0.0295287000000000
-0.00176613000000000	0.00713050000000000	-0.0183127000000000	0.000615803000000000	-0.000131957000000000	-0.00265123000000000
-0.00176747000000000	0.00470395000000000	-0.0151760000000000	-0.00708862000000000	-0.00267575000000000	-0.00473380000000000
-0.000169535000000000	-0.00441372000000000	-0.0145062000000000	0.00647221000000000	-0.00370930000000000	-0.0153691000000000
0.0136602000000000	0.00190694000000000	-0.154775000000000	0.00398002000000000	-0.00599700000000000	-0.0108449000000000
0.00560654000000000	0.000387220000000000	-0.0843516000000000	0.00385381000000000	-0.00848711000000000	-0.00309759000000000
0.00221988000000000	-0.000109070000000000	-0.0635358000000000	0.00335789000000000	-0.00794175000000000	-0.00953265000000000
-0.000272902000000000	-0.000105693000000000	-0.0549726000000000	0.00612386000000000	-0.00363809000000000	-0.00130824000000000
0.00187188000000000	-0.00230288000000000	-0.0473495000000000	-0.0139496000000000	-0.00459541000000000	-0.0447290000000000
0.00120264000000000	0.00110097000000000	-0.0222751000000000	0.00907697000000000	-0.00182198000000000	0.00204312000000000
-0.000788045000000000	-0.00576219000000000	-0.0233872000000000	0.0137132000000000	-0.00489919000000000	0.00364422000000000
0.00120754000000000	0.000890409000000000	-0.0207526000000000	0.00554321000000000	-0.00489807000000000	-0.00316692000000000
-8492690000	-0.00211440000000000	-0.0201822000000000	-0.00387401000000000	-0.00676271000000000	-0.00654466000000000
0.000867706000000000	-0.000964598000000000	-0.0173959000000000	0.0104706000000000	-0.000747583000000000	-0.00595109000000000
0.00924429000000000	-0.000196466000000000	-0.242097000000000	0.0166280000000000	-0.0176039000000000	-0.00131921000000000
-0.000380863000000000	0.00113759000000000	-0.0809029000000000	0.0183087000000000	-0.00758825000000000	-0.0113885000000000
0.000577784000000000	-0.00320031000000000	-0.0732388000000000	0.0199980000000000	-0.00950088000000000	-0.00956875000000000
0.000902461000000000	-0.00319228000000000	-0.0623323000000000	0.0175663000000000	-0.00830479000000000	-0.0128879000000000
0.00144476000000000	-0.000921135000000000	-0.0492834000000000	0.0184964000000000	-0.00659972000000000	-0.00540740000000000
0.000739216000000000	-0.00646239000000000	-0.0390133000000000	0.0208034000000000	-0.00672322000000000	0.00663680000000000
0.00157377000000000	0.000742281000000000	-0.0292741000000000	0.00581434000000000	-0.00473764000000000	-0.00589077000000000
-0.000463927000000000	0.00137985000000000	-0.0254017000000000	0.0116075000000000	-0.00934198000000000	0.00173801000000000
0.00159102000000000	-0.00175767000000000	-0.0231588000000000	0.0181757000000000	-0.00438558000000000	-0.00611186000000000
0.000711243000000000	-0.00103003000000000	-0.0464007000000000	0.0216058000000000	0.00177205000000000	0.000874792000000000
0.00314584000000000	-0.0136962000000000	-0.0431132000000000	0.0294679000000000	-0.00600582000000000	-0.00426260000000000
-6950360000	-0.00189043000000000	-0.0245689000000000	0.0226723000000000	-0.00385341000000000	-0.00986948000000000
-0.00233561000000000	0.00160669000000000	-0.0151343000000000	0.0168404000000000	-0.00438823000000000	-0.00693226000000000
-0.00182597000000000	-0.0172293000000000	-0.0235693000000000	0.0261555000000000	0.000732103000000000	0.00947421000000000
0.00115602000000000	-0.00675326000000000	-0.0230367000000000	-0.00515902000000000	0.0120943000000000	-0.0186931000000000
0.000439568000000000	-0.00394992000000000	-0.0152294000000000	0.0224866000000000	0.00451887000000000	-0.00912462000000000
9056040000	-0.00676066000000000	-0.0114739000000000	0.0260754000000000	-0.000409371000000000	-0.0134888000000000
0.000534921000000000	-0.00199319000000000	-0.00581645000000000	0.0196710000000000	0.000897930000000000	-0.00515412000000000
-0.00379956000000000	-0.00483966000000000	-0.00181906000000000	0.0170948000000000	-0.00396152000000000	-8647340000
0.00389206000000000	-0.00287261000000000	-0.0100559000000000	0.0153557000000000	-0.00722698000000000	-0.0105519000000000
0.00345333000000000	-0.00300177000000000	-0.0107306000000000	0.0253606000000000	-0.00213546000000000	0.000458617000000000
-0.000541474000000000	-0.00462284000000000	0.00451341000000000	0.0226571000000000	-0.00151243000000000	-0.0165481000000000
0.00147686000000000	-0.00685446000000000	-0.00338903000000000	0.0274768000000000	0.00157971000000000	-0.0283455000000000
0.00325740000000000	-0.00670602000000000	-0.00351502000000000	0.0145193000000000	-0.00327236000000000	-0.0210929000000000
0.000578327000000000	-0.00706207000000000	-0.00180875000000000	0.0170684000000000	-0.000669962000000000	-0.00555704000000000
0.000578327000000000	-0.0127680000000000	-0.000187961000000000	0.0199476000000000	0.000136458000000000	-0.0116975000000000
-0.00170070000000000	-0.00923725000000000	0.00665880000000000	0.0264732000000000	0.00325185000000000	-0.00834765000000000
0.000382201000000000	-0.00955015000000000	0.00835182000000000	0.0346458000000000	-0.00310788000000000	-0.00315969000000000
-0.000911135000000000	-0.00820250000000000	0.00303759000000000	0.0282426000000000	-1171430000	-0.00674073000000000
4647860000	-0.00682091000000000	0.00848363000000000	0.0332766000000000	0.00146885000000000	-0.00659356000000000
0.00624514000000000	-0.00923767000000000	-0.0893231000000000	0.0289515000000000	-0.00112811000000000	-0.0161934000000000
0.00185522000000000	-0.00846198000000000	-0.149652000000000	0.0357669000000000	-0.0155815000000000	-0.000453100000000000
0.00413772000000000	-0.00618368000000000	-0.0796768000000000	0.0361648000000000	-0.0109600000000000	-0.000810034000000000
0.000859395000000000	-0.00799504000000000	-0.0728971000000000	0.0348400000000000	-0.0115153000000000	-0.000806358000000000
0.0111619000000000	-0.00529957000000000	-0.277138000000000	0.0290838000000000	-0.0363830000000000	-0.00552046000000000
0.00114114000000000	-0.0152970000000000	-0.0875710000000000	0.0211072000000000	-0.0258175000000000	-0.00501148000000000
0.00135962000000000	-0.00894277000000000	-0.0583017000000000	-0.00219510000000000	-0.00980176000000000	-0.0129047000000000
-0.00249915000000000	-0.00179171000000000	-0.0382981000000000	0.0151764000000000	0.00544462000000000	0.0102333000000000
0.000982743000000000	-0.00999129000000000	-0.0343441000000000	0.0177834000000000	2952700000	0.00432503000000000
0.00188317000000000	-0.00210261000000000	-0.118549000000000	0.0218076000000000	0.0170734000000000	-0.00547752000000000
0.00310363000000000	-0.00397147000000000	-0.0468775000000000	0.0161154000000000	-0.0139240000000000	-0.00919803000000000
0.000729566000000000	0.000337638000000000	-0.0215989000000000	0.00930400000000000	-0.00201376000000000	-0.0201671000000000
0.00177763000000000	-0.00566817000000000	-0.0175486000000000	0.0157257000000000	-0.00343241000000000	0.00142968000000000
0.00178237000000000	-0.00826387000000000	-0.0165649000000000	0.0282804000000000	-0.00688015000000000	-0.00469270000000000
0.00178139000000000	-0.00607135000000000	-0.0172388000000000	0.0239452000000000	-0.00609511000000000	0.00186603000000000
-0.00249012000000000	-0.00824677000000000	-0.000563647000000000	0.0215290000000000	0.00902489000000000	-0.00818385000000000
-0.000481002000000000	-0.0121750000000000	-0.00317378000000000	0.00453857000000000	-0.00333229000000000	-0.00898458000000000
-0.000340959000000000	-0.00702272000000000	-0.00407677000000000	0.0304791000000000	-0.00413140000000000	-0.000212121000000000
-0.00281857000000000	-0.00510655000000000	0.00578288000000000	0.0101063000000000	-0.000663956000000000	-0.0270530000000000
-0.00162712000000000	-0.0120462000000000	0.00637187000000000	0.0288099000000000	-0.00184166000000000	-0.00427208000000000
0.00951365000000000	-0.00599056000000000	-0.0845287000000000	0.0182934000000000	0.00239091000000000	-0.0120450000000000
0.00471871000000000	-0.00574908000000000	-0.0789510000000000	0.0266897000000000	-0.0163934000000000	0.00126038000000000
0.00203622000000000	-0.00713353000000000	-0.0518382000000000	0.0230067000000000	-0.00889182000000000	-0.00476186000000000
0.0155456000000000	-0.00712699000000000	-0.215536000000000	0.0303462000000000	-0.0189861000000000	0.00530451000000000
0.00496331000000000	-0.00713586000000000	-0.199497000000000	0.0327270000000000	-0.0451170000000000	-0.00250212000000000
0.00206857000000000	-0.00950909000000000	-0.0600284000000000	0.0338643000000000	-0.00894256000000000	-0.0134132000000000
0.00301940000000000	-0.00792641000000000	-0.0436589000000000	0.0315027000000000	-0.00404724000000000	-0.00496845000000000
0.00391419000000000	-0.00224132000000000	-0.0267541000000000	0.0199788000000000	-0.00133174000000000	-0.00710604000000000
-0.000184385000000000	-0.00366775000000000	-0.0267835000000000	0.0120027000000000	-0.00783921000000000	-0.00243949000000000
0.000545551000000000	-0.00768545000000000	-0.0212289000000000	0.0231594000000000	-0.00153364000000000	-0.0240398000000000
0.00442368000000000	-0.00485067000000000	-0.0305353000000000	0.0286706000000000	-0.00760808000000000	-0.0136477000000000
0.00443547000000000	-0.00349636000000000	-0.0157823000000000	0.0223683000000000	-0.00460365000000000	-0.0120656000000000
-0.00105715000000000	-0.00634187000000000	-0.00993690000000000	0.0257019000000000	0.000244809000000000	0.00545466000000000
-0.000635977000000000	-0.00746288000000000	-0.0101057000000000	0.0305004000000000	-0.00855935000000000	-0.00618338000000000
1384050000	-0.00695845000000000	-0.00644496000000000	0.0298241000000000	-0.00179434000000000	-0.000859967000000000
0.000305603000000000	-0.00313984000000000	-0.00148108000000000	-0.0307814000000000	0.00159919000000000	-0.00696657000000000
0.00151560000000000	0.00155782000000000	-0.000818508000000000	-0.0410801000000000	-7181370000	-0.0101039000000000
0.00151843000000000	0.00213302000000000	0.00179713000000000	-0.0433061000000000	-0.00107012000000000	-0.0123442000000000
0.00151711000000000	0.00101768000000000	8543600000	-0.0372622000000000	-0.00217159000000000	-0.0135476000000000
0.00216532000000000	0.000405853000000000	0.00233403000000000	-0.0353951000000000	-0.00384497000000000	-0.0113518000000000
0.0180199000000000	0.00429914000000000	-0.142109000000000	-0.0333613000000000	-0.00250966000000000	-0.00698807000000000
0.00185070000000000	-0.000156494000000000	-0.0805739000000000	-0.0292656000000000	-0.0121150000000000	0.00508668000000000
0.00125800000000000	0.000292982000000000	-0.0714355000000000	-0.0389339000000000	-0.00880484000000000	-0.00204892000000000
0.00121758000000000	0.000542455000000000	-0.0614999000000000	-0.0323735000000000	-0.00478749000000000	-0.00407823000000000
0.00662040000000000	0.00220974000000000	-0.0555288000000000	-0.0277609000000000	-0.0121322000000000	-0.00408005000000000
0.00471813000000000	0.00221101000000000	-0.0525365000000000	-0.0257936000000000	0.00593018000000000	-0.00406728000000000
0.00337514000000000	0.00220703000000000	-0.0671858000000000	-0.0223127000000000	-0.00759493000000000	-0.00554794000000000
0.000577965000000000	4639020000	-0.0361652000000000	-0.0205407000000000	-0.00249444000000000	-0.00692548000000000
0.00240083000000000	0.00221489000000000	-0.0342482000000000	-0.0207035000000000	-0.00614009000000000	-0.00362915000000000
0.00229641000000000	-0.000832824000000000	-0.0287392000000000	-0.0163397000000000	0.00234683000000000	0.00174964000000000
0.00773189000000000	-0.00963608000000000	-0.189476000000000	-0.0106508000000000	-0.0142914000000000	0.0108634000000000
0.00145277000000000	-0.00183790000000000	-0.0768478000000000	-0.0121297000000000	-0.0100606000000000	0.00294333000000000
0.000521820000000000	-0.00225211000000000	-0.0524975000000000	-0.00961169000000000	-0.00802142000000000	0.00285019000000000
0.00205410000000000	-0.00150681000000000	-0.0553814000000000	-0.0110031000000000	-0.00889877000000000	0.00312786000000000
0.00250387000000000	0.00134590000000000	-0.0418828000000000	-0.00809560000000000	-0.00789005000000000	-0.00931686000000000
0.00515560000000000	0.00136441000000000	-0.0197017000000000	-0.0117234000000000	-0.00591513000000000	-0.00185068000000000
-0.00141516000000000	-0.000417311000000000	-0.00947787000000000	-0.00253097000000000	-0.00299262000000000	-4231820000
-0.00115089000000000	0.000113958000000000	0.00269159000000000	-0.0123202000000000	2550590000	0.00411741000000000
0.000236783000000000	0.00276177000000000	-0.00363205000000000	-0.0149319000000000	-0.000293000000000000	0.00280958000000000
-0.00644588000000000	0.00412256000000000	0.00913207000000000	-0.0120263000000000	0.00772391000000000	0.00282623000000000
6372000000	0.00494396000000000	-0.00101249000000000	-0.0153281000000000	-0.00666536000000000	0.00257589000000000
0.000567960000000000	0.00503224000000000	0.00713764000000000	-0.0135401000000000	-0.00318025000000000	0.00208936000000000
-0.000368642000000000	0.00738264000000000	0.00379903000000000	-0.0168988000000000	-0.00186331000000000	-0.000366172000000000
-0.00156991000000000	0.00197515000000000	0.00783944000000000	-0.0176701000000000	-0.00133223000000000	-0.00851662000000000
0.000627078000000000	0.0118581000000000	0.00449870000000000	-0.0131780000000000	-0.00186236000000000	-0.0327274000000000
-0.000493362000000000	0.000890062000000000	-0.0351777000000000	-0.0130620000000000	-0.00134055000000000	-0.00378478000000000
0.00696377000000000	0.000103798000000000	-0.150423000000000	-0.00349097000000000	-0.0255845000000000	-0.00264672000000000
0.000640319000000000	0.00376659000000000	-0.0734351000000000	-0.00700836000000000	-0.0106777000000000	-0.000335907000000000
0.000154193000000000	-0.00101499000000000	-0.0473568000000000	-0.00211465000000000	-0.0110307000000000	0.00394919000000000
-0.00113333000000000	0.00143524000000000	-0.0564719000000000	-0.00243928000000000	-0.00381609000000000	0.00588910000000000
0.00972137000000000	0.000700966000000000	-0.127453000000000	-0.00284139000000000	-0.0175391000000000	0.00623002000000000
0.00630832000000000	0.00163813000000000	-0.0936334000000000	-0.00500306000000000	-0.00389730000000000	0.00266747000000000
-0.00132731000000000	0.00257861000000000	-0.0535930000000000	-0.00569564000000000	-0.00884173000000000	0.00293011000000000
0.00316600000000000	0.00167209000000000	-0.0670177000000000	-0.0190083000000000	-0.00308702000000000	-0.00105988000000000
0.000377977000000000	0.00198472000000000	-0.0330823000000000	-0.00549446000000000	-0.00377591000000000	0.00236362000000000
0.000227524000000000	0.00211836000000000	-0.00692829000000000	-0.00744632000000000	0.00622268000000000	0.00524610000000000
-0.00155822000000000	-0.00899338000000000	-0.00656568000000000	-0.000779153000000000	0.00754683000000000	0.00629429000000000
0.00200374000000000	-0.00346928000000000	-0.00259801000000000	0.000800501000000000	0.00503072000000000	0.00817983000000000
-3228770000	-0.00226896000000000	-0.00323758000000000	-0.00404350000000000	0.00197513000000000	0.000919123000000000
0.000114740000000000	0.00661860000000000	0.00303098000000000	0.00818419000000000	0.00425909000000000	0.0132682000000000
0.000702611000000000	0.00186647000000000	-0.0609687000000000	-0.00319753000000000	-0.00295042000000000	0.00283224000000000
0.00337488000000000	0.00848932000000000	-0.106935000000000	-0.00915069000000000	-0.0147969000000000	0.000684960000000000
-0.000286674000000000	0.00638402000000000	-0.0458251000000000	-0.00477295000000000	-0.00999484000000000	0.00286527000000000
-0.00274465000000000	0.00689993000000000	-0.0265567000000000	-0.00453620000000000	-0.00699223000000000	-0.00538118000000000
0.000209258000000000	0.00797725000000000	-0.0811035000000000	-0.0193542000000000	-0.0126944000000000	-0.0251556000000000
-0.00285402000000000	0.00200755000000000	-0.0223193000000000	-0.00648985000000000	-0.00763264000000000	-0.00107396000000000
-0.00168816000000000	0.00418723000000000	-0.0145180000000000	-0.00491080000000000	-0.00315789000000000	-0.000241452000000000
0.000204995000000000	0.000591206000000000	-0.0449626000000000	-0.00605011000000000	-0.00551330000000000	0.000350262000000000
-0.00402132000000000	0.000835917000000000	-0.0355481000000000	-0.00395845000000000	-0.00595501000000000	0.00357061000000000
-0.00105878000000000	0.00196865000000000	-0.0199656000000000	-0.00480664000000000	0.00367793000000000	0.00149607000000000
-0.000359559000000000	0.00210828000000000	-0.189059000000000	-0.00558584000000000	-0.0115916000000000	0.00176756000000000
0.00132359000000000	0.00364273000000000	-0.0534264000000000	0.00424850000000000	-0.00778410000000000	0.00564113000000000
-0.00242817000000000	-0.00276623000000000	-0.104633000000000	0.00656452000000000	0.00324170000000000	-0.00598869000000000
0.00121390000000000	0.00240871000000000	-0.0885148000000000	-0.00429144000000000	-0.00654860000000000	-0.00182969000000000
-0.00145795000000000	0.0193623000000000	-0.0396078000000000	-0.0256830000000000	-0.00661668000000000	-0.0296538000000000
-0.00220445000000000	0.00726269000000000	-0.0155332000000000	-0.00237256000000000	0.000134995000000000	0.00966873000000000
-0.00270627000000000	-0.00207821000000000	-0.00626865000000000	-0.00491449000000000	0.00471452000000000	-0.00578598000000000
-0.00241189000000000	0.00454712000000000	-0.00816878000000000	-0.00610172000000000	0.000115634000000000	0.000891652000000000
-0.00496096000000000	0.00464087000000000	-0.00504013000000000	-0.00584888000000000	0.00763857000000000	-0.00440402000000000
-0.00408417000000000	0.00152102000000000	-0.00361114000000000	-0.00449974000000000	0.00373152000000000	-0.000105277000000000
0.00144069000000000	0.00237401000000000	-0.00597155000000000	-0.0101643000000000	-0.00227801000000000	-0.00747722000000000
0.000298285000000000	0.00549146000000000	0.00224201000000000	-0.00598561000000000	0.00444435000000000	-0.00490829000000000
-0.00261528000000000	0.00552351000000000	0.00269783000000000	-0.0110530000000000	0.00236243000000000	-0.00154821000000000
-0.000925722000000000	0.00769017000000000	0.00582513000000000	-0.00842633000000000	-0.000847867000000000	-0.00239013000000000
0.000689375000000000	0.00528114000000000	0.00806538000000000	9086820000	0.00326070000000000	-0.000188545000000000
-0.00262500000000000	0.00563218000000000	0.00924615000000000	-0.00578070000000000	0.00141116000000000	-0.00315858000000000
0.000271287000000000	0.00481792000000000	-0.0237884000000000	-0.0107689000000000	0.00114003000000000	-0.00289393000000000
0.00167140000000000	0.00327884000000000	-0.0648827000000000	-0.00202945000000000	-0.00941457000000000	-0.000774749000000000
-0.000867075000000000	0.00469159000000000	-0.0383074000000000	-0.00343991000000000	-0.0136524000000000	0.00221417000000000
-0.000706219000000000	0.00888649000000000	-0.0219963000000000	-0.000676603000000000	0.00353200000000000	-0.00732528000000000
0.00316069000000000	0.00875713000000000	-0.0822106000000000	-0.0177230000000000	0.00176220000000000	-0.0148137000000000
-0.00143325000000000	0.00460255000000000	-0.0215286000000000	-0.00623581000000000	-0.00388719000000000	0.00212833000000000
0.000467506000000000	0.00622001000000000	-0.0102778000000000	-0.00224254000000000	0.00183094000000000	-0.00151155000000000
0.000681219000000000	0.00318832000000000	-0.00464161000000000	-0.00377108000000000	0.00282997000000000	-0.00183175000000000
-0.00108878000000000	0.00448071000000000	-0.00611323000000000	-0.00297008000000000	0.00227418000000000	0.00462193000000000
-0.00130988000000000	0.00569491000000000	0.00289062000000000	-0.00743926000000000	0.00301170000000000	-0.00123554000000000
-0.00153974000000000	0.00495504000000000	0.0119685000000000	-0.0106864000000000	0.00829299000000000	-0.00315079000000000
-0.00143876000000000	0.00380031000000000	0.0127832000000000	-0.00861197000000000	0.000539570000000000	2929560000
0.000267007000000000	0.00350171000000000	0.0199042000000000	-0.00720530000000000	0.00383189000000000	-0.00298737000000000
-0.00263233000000000	0.00480079000000000	0.0230984000000000	-0.00778917000000000	0.00767102000000000	-0.00142092000000000
0.00179694000000000	-0.00108659000000000	-0.0580072000000000	-0.00242477000000000	-0.00114849000000000	0.00902820000000000
0.00456296000000000	0.00156382000000000	-0.0444187000000000	-0.00563594000000000	-0.0139615000000000	0.00232047000000000
0.000731250000000000	0.000467567000000000	-0.0230317000000000	-0.00650389000000000	0.00197873000000000	0.000830360000000000
-0.00161167000000000	0.000843721000000000	-0.00563567000000000	-0.00762333000000000	0.00533724000000000	-0.00161566000000000
-0.000409293000000000	0.000998196000000000	-0.000209390000000000	-0.00409117000000000	0.00451042000000000	0.00144166000000000
-0.00182392000000000	0.000637890000000000	0.0143669000000000	0.000101943000000000	0.0135996000000000	-0.000878667000000000
0.000565289000000000	-0.00356425000000000	0.00785913000000000	0.0120161000000000	0.00645719000000000	0.00867508000000000
0.00144576000000000	0.00364283000000000	-0.0249277000000000	-0.00583581000000000	0.00411248000000000	-0.00704742000000000
-0.00169540000000000	0.000403662000000000	0.00828745000000000	-0.00100554000000000	0.00180905000000000	0.00119714000000000
-0.00163855000000000	0.00308693000000000	0.0222630000000000	-0.00139489000000000	-0.000442020000000000	-0.000342838000000000
0.000844793000000000	-0.00942119000000000	0.0110808000000000	0.00247667000000000	-0.00535977000000000	0.0102116000000000
0.00349464000000000	-0.00212831000000000	0.0215104000000000	0.00448374000000000	-0.00531034000000000	0.00705646000000000
0.000356780000000000	-0.000476317000000000	0.0120219000000000	-0.00125495000000000	0.000879281000000000	0.00445449000000000
0.00517736000000000	-0.000476317000000000	0.0154472000000000	-0.00125533000000000	-0.00548440000000000	-0.00103789000000000
0.00168795000000000	0.00150151000000000	0.0187425000000000	0.000436863000000000	0.00248137000000000	-0.00103702000000000
0.000172692000000000	-0.00270574000000000	0.0291826000000000	0.00958499000000000	0.00202452000000000	0.0163893000000000
0.000170310000000000	0.00121185000000000	0.0301894000000000	-0.00304385000000000	0.000791952000000000	0.000581591000000000
0.00115209000000000	-0.00933232000000000	0.0376472000000000	0.00159443000000000	0.00481473000000000	0.00570128000000000
0.000615093000000000	-0.00188135000000000	0.0303460000000000	-0.00204570000000000	0.00375603000000000	0.00315349000000000
0.00182722000000000	0.000905053000000000	0.0392417000000000	-0.00418536000000000	-0.000956197000000000	0.00394098000000000
0.00690461000000000	0.00397942000000000	-0.116420000000000	-0.000864668000000000	-0.0143345000000000	0.00829805000000000
0.00365970000000000	0.00283422000000000	-0.0614764000000000	-0.0187122000000000	-0.00627683000000000	-0.0137057000000000
0.00389381000000000	0.00270331000000000	-0.0388104000000000	-0.00841817000000000	-0.00997489000000000	0.00666002000000000
0.00189709000000000	0.00338059000000000	-0.0195697000000000	-0.0102581000000000	-0.00734217000000000	-0.00386915000000000
0.00287277000000000	0.00165929000000000	-0.0215266000000000	-0.00679634000000000	-0.00911660000000000	0.000771019000000000
0.00142475000000000	0.00505567000000000	-0.00932414000000000	-0.0114274000000000	-0.00508020000000000	-0.000511597000000000
0.00133146000000000	0.00347542000000000	-0.00994577000000000	-0.00357393000000000	-0.00716569000000000	0.00108815000000000
0.00294825000000000	0.00340785000000000	-0.00493179000000000	0.00326711000000000	-0.00197267000000000	-0.000497908000000000
0.00334775000000000	0.00409774000000000	-0.00355591000000000	0.00589831000000000	-0.00467113000000000	0.00103197000000000
0.00250840000000000	0.00600233000000000	0.00891714000000000	0.00241213000000000	0.000704970000000000	-0.00709676000000000
-0.000213416000000000	0.00408066000000000	0.0109168000000000	-0.00324829000000000	-0.00612042000000000	-0.00429341000000000
0.00494035000000000	0.00640342000000000	0.0140445000000000	-0.00324074000000000	-0.00772012000000000	0.000327462000000000
0.000449319000000000	0.00616812000000000	0.0182610000000000	-0.00324454000000000	-0.000365736000000000	-0.00234138000000000
0.00332852000000000	0.00371043000000000	0.0198920000000000	-0.00453516000000000	-0.00579533000000000	-0.00666751000000000
0.00211923000000000	0.00424393000000000	0.0230277000000000	-0.00201306000000000	-0.000814552000000000	-0.000213565000000000
0.00447798000000000	0.00215392000000000	0.0150093000000000	0.00724863000000000	-0.00268571000000000	0.00463686000000000
0.00523992000000000	0.00512353000000000	0.0245625000000000	0.00174819000000000	-0.00269012000000000	0.000997260000000000
0.00866196000000000	0.00511767000000000	0.0221975000000000	-0.000125172000000000	-0.00204256000000000	0.000990780000000000
0.00331564000000000	0.00354843000000000	0.0262777000000000	-0.00297431000000000	-0.00266331000000000	-0.00127811000000000
0.00329225000000000	0.00450610000000000	0.0277061000000000	0.000155690000000000	-9622370000	0.00186034000000000
0.00491826000000000	0.00284531000000000	0.00391325000000000	0.000854126000000000	-0.00797090000000000	0.00696296000000000
0.00239669000000000	0.00713898000000000	0.0176079000000000	-0.00865564000000000	-0.00487582000000000	-0.00558379000000000
0.00216220000000000	0.00440540000000000	0.00656062000000000	-0.00293257000000000	-0.000585463000000000	-0.00189555000000000
0.00177895000000000	0.00501800000000000	0.00365081000000000	-0.00242757000000000	-0.000957182000000000	-0.00200944000000000
0.00501572000000000	0.00380756000000000	0.00138262000000000	-0.00215843000000000	0.00257305000000000	-0.00119782000000000
0.00105825000000000	0.00679558000000000	0.0184281000000000	-0.00153238000000000	0.000775622000000000	-0.00266575000000000
-0.00225922000000000	0.00679158000000000	0.0253425000000000	-0.00533350000000000	0.00405349000000000	0.000386666000000000
-0.00521911000000000	0.00575788000000000	0.0298836000000000	-0.00544908000000000	0.000391170000000000	-29665800
0.000949932000000000	0.00345311000000000	0.0270181000000000	-0.00708709000000000	0.00377553000000000	-0.0133427000000000
0.00374765000000000	0.00255320000000000	0.0261584000000000	-0.000815151000000000	-0.00248405000000000	0.00157636000000000
0.0152676000000000	0.00686634000000000	-0.0506718000000000	0.00654514000000000	0.00653837000000000	-0.0100749000000000
0.00318054000000000	0.00230235000000000	-0.00356376000000000	-0.00232709000000000	-0.00562486000000000	-0.00261816000000000
0.00260563000000000	0.00572790000000000	0.00471037000000000	-0.00109612000000000	0.00133481000000000	-0.00249152000000000
0.00322416000000000	0.00423695000000000	0.00858447000000000	-0.00143864000000000	0.00238875000000000	-0.000494000000000000
0.00335109000000000	0.00730638000000000	0.0113022000000000	0.00618830000000000	0.00332048000000000	-0.00505563000000000
0.00313355000000000	0.00541673000000000	0.0274757000000000	0.0147261000000000	0.00979752000000000	-0.00498268000000000
0.00176749000000000	0.00512532000000000	0.0256705000000000	0.0121035000000000	0.00305354000000000	-0.000386991000000000
0.00308484000000000	0.00465842000000000	0.0226382000000000	0.0102065000000000	0.00263608000000000	-0.000745105000000000
0.00340366000000000	0.00479434000000000	0.0290878000000000	0.0117901000000000	0.00106915000000000	0.00187888000000000
0.00239307000000000	0.00569165000000000	0.0331343000000000	0.00893723000000000	0.00630586000000000	-0.000113861000000000
0.00301565000000000	0.00409058000000000	0.0257163000000000	0.00129158000000000	-0.00430944000000000	-0.00101683000000000
0.00214380000000000	0.00427642000000000	0.0323239000000000	0.000415283000000000	0.00144489000000000	0.000461691000000000
0.00215356000000000	0.00706703000000000	0.0353132000000000	-0.00653916000000000	0.00506077000000000	0.00133898000000000
0.00215797000000000	0.00468827000000000	0.0328188000000000	-0.00654712000000000	0.000853723000000000	-0.00119242000000000
0.00182932000000000	0.00426215000000000	0.0359796000000000	-0.00453393000000000	0.00427485000000000	0.00127081000000000
0.000179987000000000	0.00578066000000000	0.0429872000000000	-0.00742442000000000	0.00740559000000000	-0.000636303000000000
0.00141581000000000	0.00432277000000000	0.0425103000000000	-0.00279511000000000	0.00388218000000000	-0.000892022000000000
0.00229381000000000	0.00220693000000000	0.0389566000000000	-0.00255213000000000	0.00198967000000000	-0.00296938000000000
0.00490588000000000	0.00379360000000000	0.0409256000000000	-0.00532427000000000	0.00201957000000000	-0.000329968000000000
-0.00151806000000000	0.00529632000000000	0.0484676000000000	-0.00261767000000000	0.00829538000000000	0.00152762000000000
-0.000885962000000000	0.00479230000000000	0.0478841000000000	-0.00681221000000000	0.00292109000000000	-0.00320468000000000
0.00104239000000000	0.00476452000000000	0.0456872000000000	-0.00343508000000000	0.000551114000000000	-0.00385427000000000
-0.00128091000000000	0.00459558000000000	0.0471722000000000	0.000822866000000000	0.00115855000000000	0.00290694000000000
-0.00123663000000000	0.00342608000000000	0.0470444000000000	0.000798112000000000	0.00558835000000000	0.00144776000000000
0.00174459000000000	0.000130640000000000	0.0451480000000000	-0.000951795000000000	0.00466272000000000	-0.00420806000000000
0.00173948000000000	0.00126237000000000	0.0507539000000000	-0.00495369000000000	0.00282381000000000	-0.00240903000000000
0.00174356000000000	0.00341710000000000	0.0522138000000000	-0.00789976000000000	0.00557612000000000	-0.00542149000000000
-0.00129567000000000	0.00342767000000000	0.0567340000000000	-0.00849098000000000	0.00768292000000000	-0.00458256000000000
0.00312114000000000	0.00340616000000000	0.0494048000000000	-0.0137821000000000	0.00305944000000000	0.00142514000000000
-0.000933973000000000	-0.000447488000000000	0.0535400000000000	-0.000762268000000000	0.00507498000000000	-0.00140576000000000
0.00836883000000000	0.000584255000000000	-0.0143224000000000	-0.000555390000000000	-0.00276600000000000	-0.00215667000000000
0.00361500000000000	0.000587484000000000	0.00979319000000000	3664720000	-0.00676104000000000	-0.000311428000000000
0.00147838000000000	0.000584993000000000	0.00546703000000000	0.00136525000000000	0.000337592000000000	-0.000298387000000000
0.00131357000000000	0.000586935000000000	0.00193805000000000	0.00296195000000000	-0.000328024000000000	-0.00100168000000000
0.00166071000000000	0.00369444000000000	0.0157778000000000	0.00144566000000000	0.00754791000000000	-0.000756170000000000
-0.000319551000000000	-0.000359278000000000	0.0248650000000000	0.0126453000000000	0.00634800000000000	0.00629084000000000
-0.00110734000000000	0.000886636000000000	0.0332402000000000	0.00554907000000000	0.0127692000000000	0.00805591000000000
0.00113710000000000	0.00243006000000000	0.0296022000000000	0.00136487000000000	0.00886702000000000	0.000936879000000000
0.00112876000000000	0.00243121000000000	0.0348807000000000	-0.000964417000000000	0.00500081000000000	0.00349512000000000
0.00323650000000000	0.00243006000000000	0.0368596000000000	0.00151732000000000	0.00463190000000000	-0.00348988000000000
0.00995724000000000	-0.00448145000000000	-0.0303013000000000	0.0114026000000000	-0.00678950000000000	0.0128990000000000
0.00298309000000000	0.00175724000000000	0.00513654000000000	0.00508810000000000	0.000507260000000000	0.00488146000000000
0.000470897000000000	-0.00259846000000000	0.0152966000000000	0.0152834000000000	-0.00426214000000000	0.0115438000000000
0.00416640000000000	0.000108551000000000	0.0120358000000000	0.0126009000000000	-0.00573378000000000	0.00481120000000000
0.00332662000000000	0.000104865000000000	0.0199909000000000	0.00695129000000000	-0.000168313000000000	0.00901233000000000
0.00227071000000000	0.000105600000000000	0.0278452000000000	0.00694999000000000	0.00301479000000000	0.00978454000000000
0.00202137000000000	0.000102485000000000	0.0253040000000000	0.0124816000000000	0.00369064000000000	0.00871830000000000
-0.00112096000000000	-0.00298446000000000	0.0350295000000000	0.00899663000000000	0.00630972000000000	0.00349570000000000
0.00275887000000000	-0.00234335000000000	0.0307409000000000	0.0157497000000000	-0.000211412000000000	0.0124108000000000
0.00413074000000000	0.00127001000000000	0.0410149000000000	0.00528185000000000	0.000853087000000000	-0.00140862000000000
0.00163677000000000	0.00123151000000000	0.0292008000000000	0.00973519000000000	-0.00196852000000000	0.00510514000000000
0.00156883000000000	-0.00602881000000000	0.0392656000000000	0.0131637000000000	0.00228747000000000	0.00811352000000000
0.00368049000000000	-0.00618886000000000	0.0428913000000000	0.0186301000000000	0.00600312000000000	0.00539217000000000
0.00236913000000000	0.00893505000000000	0.0445020000000000	0.00141593000000000	0.00824891000000000	-0.0189355000000000
0.00157661000000000	0.00291916000000000	0.0416051000000000	0.00267644000000000	0.00372025000000000	-0.00846367000000000
0.000655416000000000	-2489750000	0.0495550000000000	0.0139960000000000	0.0111920000000000	0.00842549000000000
0.00139813000000000	0.00184232000000000	0.0285335000000000	0.00968889000000000	0.0152653000000000	0.00302961000000000
0.00246917000000000	0.00297882000000000	0.0286982000000000	0.00676219000000000	0.000832710000000000	0.00331775000000000
0.00299693000000000	0.000338749000000000	0.0265268000000000	0.00780906000000000	0.00511498000000000	0.000455123000000000
0.00205258000000000	0.00220868000000000	0.0417391000000000	-0.124662000000000	0.00264735000000000	-5357010000
0.00247739000000000	-0.0100175000000000	0.0501345000000000	-0.0877814000000000	0.00663053000000000	0.00412622000000000
0.00514524000000000	-0.0184531000000000	0.0520437000000000	-0.0772588000000000	-0.00296986000000000	0.0100368000000000
0.00563567000000000	-0.0236870000000000	0.0485876000000000	-0.110298000000000	0.00416371000000000	-189290
0.00135843000000000	-0.0242115000000000	0.0478036000000000	-0.110482000000000	0.00415274000000000	0
0.00247798000000000	-0.0224641000000000	0.0490935000000000	-0.106661000000000	0.00182516000000000	0
-0.00138202000000000	-0.0205305000000000	0.0563611000000000	-0.0919429000000000	0.00487663000000000	271723
0.00480125000000000	-0.0114782000000000	0.0510063000000000	-0.108893000000000	0.00374076000000000	0
0.00258067000000000	-0.0112847000000000	0.0526729000000000	-0.0747795000000000	0.00374960000000000	162206
0.000556825000000000	-0.00827987000000000	0.0518034000000000	-0.0785497000000000	0.00207276000000000	0
0.00209782000000000	-0.0208232000000000	0.0558788000000000	-0.122738000000000	-0.00436949000000000	0.000854850000000000
0.00147647000000000	-0.0223141000000000	0.00906636000000000	-0.113892000000000	0.00209972000000000	-434807
0.000781286000000000	-0.0251452000000000	0.0143492000000000	-0.114710000000000	0.0165811000000000	-218969
0.00115554000000000	-0.0216080000000000	0.0160514000000000	-0.136201000000000	0.00224266000000000	-106727
-0.000683782000000000	-0.0210878000000000	0.0207551000000000	-0.111318000000000	0.00581007000000000	-364120
0.000915743000000000	-0.0148606000000000	0.0303423000000000	-0.108533000000000	0.00874883000000000	-241971
-0.000281189000000000	-0.00771705000000000	0.0259974000000000	-0.0848582000000000	0.0107130000000000	-292848
-0.000915986000000000	-0.00931173000000000	0.0367119000000000	-0.0738586000000000	0.0111978000000000	-418307
0.00376467000000000	-0.0137304000000000	0.0227801000000000	-0.129024000000000	0.0119311000000000	-89858.9
0.000764769000000000	-0.0216053000000000	0.0337030000000000	-0.132199000000000	0.00533380000000000	-559621
0.000764766000000000	-0.0238397000000000	0.0447674000000000	-0.132705000000000	0.00919153000000000	-426080
0.00170583000000000	-0.0199889000000000	0.0470114000000000	-0.152977000000000	0.00916991000000000	-673470
-0.000106918000000000	-0.0202206000000000	0.0464587000000000	-0.129387000000000	0.00288218000000000	-258708
-0.00160858000000000	-0.0180470000000000	0.0518994000000000	-0.120519000000000	0.0104716000000000	-496737
-0.00125359000000000	-0.00910570000000000	0.0548469000000000	-0.110660000000000	0.0104866000000000	-354929
-0.000243558000000000	-0.00852358000000000	0.0531177000000000	-0.0882146000000000	0.00867770000000000	-185436
0.00567923000000000	-0.0110376000000000	0.0550093000000000	-0.0918221000000000	0.00482401000000000	0.000632061000000000
0.00142560000000000	-0.0209888000000000	0.0522322000000000	-0.114451000000000	0.00895864000000000	0.000319842000000000
0.00271764000000000	-0.0236312000000000	0.0524016000000000	-0.129356000000000	0.00874617000000000	-471709
-0.000609667000000000	-0.0208361000000000	0.0585891000000000	-0.150397000000000	0.0121243000000000	0.000212736000000000
-0.000639853000000000	-0.0212103000000000	0.0560615000000000	-0.118642000000000	0.00679389000000000	-532019
-0.00454865000000000	-0.0132257000000000	-0.117552000000000	-0.130897000000000	-0.0319483000000000	-586509
-0.00229195000000000	-0.00755665000000000	-0.0717138000000000	-0.112498000000000	-0.0196521000000000	-586509
-0.00400153000000000	-0.00761502000000000	-0.0483913000000000	-0.0866995000000000	-0.0134599000000000	-586509
-0.00190363000000000	-0.0130742000000000	-0.0442582000000000	-0.144396000000000	-0.0108270000000000	0.00351508000000000
-0.0114213000000000	-0.0211922000000000	-0.0397955000000000	-0.129574000000000	-0.00760855000000000	-394449
-0.0103066000000000	-0.0230615000000000	-0.154629000000000	-0.133725000000000	-0.00295268000000000	-819675
0.000358457000000000	-0.0186423000000000	-0.107022000000000	-0.148456000000000	-0.0287982000000000	-746303
-0.00234333000000000	-0.0183082000000000	-0.0587704000000000	-0.127492000000000	-0.0158477000000000	-404573
0.00291264000000000	-0.0149433000000000	-0.0461963000000000	-0.117236000000000	-0.00854377000000000	-293764
0.00423241000000000	-0.00925433000000000	-0.0406351000000000	-0.107955000000000	-0.00569523000000000	-265019
0.00156968000000000	-0.00655460000000000	-0.0348214000000000	-0.0746016000000000	-0.00604043000000000	0.000343301000000000
0.0143165000000000	-0.0103737000000000	-0.0931560000000000	-0.0824646000000000	0.0138661000000000	-132083
-0.00211071000000000	-0.0110608000000000	-0.270631000000000	-0.0814751000000000	-0.0841372000000000	-138493
-0.00638511000000000	-0.0106096000000000	-0.152966000000000	-0.0593329000000000	-0.0462511000000000	-265019
-0.00706870000000000	-0.0144030000000000	-0.102796000000000	-0.0733482000000000	-0.0321992000000000	-265019
-0.00648440000000000	-0.00844069000000000	-0.0800211000000000	-0.0906913000000000	-0.0260253000000000	-418740
-0.00534877000000000	-0.0135322000000000	-0.0743234000000000	-0.0875230000000000	-0.0260229000000000	-265019
-0.00579680000000000	-0.00871660000000000	-0.0627139000000000	-0.116184000000000	-0.0250318000000000	-264651
-0.00545127000000000	-0.00504958000000000	-0.0599063000000000	-0.0892666000000000	-0.0229307000000000	-203688
-0.00538603000000000	-0.00683872000000000	-0.0590646000000000	-0.0777111000000000	-0.0165454000000000	-128208
-0.0189286000000000	-0.00872531000000000	-0.0466526000000000	-0.119235000000000	-0.0120596000000000	-202146
-0.0124797000000000	-0.0181775000000000	-0.0482348000000000	-0.124568000000000	-0.0163859000000000	-264651
-0.00882665000000000	-0.0186355000000000	-0.0492394000000000	-0.121425000000000	-0.0161283000000000	-264651
-0.00715208000000000	-0.00990008000000000	-0.0644054000000000	-0.158660000000000	-0.0114014000000000	-163213
-0.00711449000000000	-0.0170915000000000	-0.0590791000000000	-0.146399000000000	-0.0108551000000000	-375682
-0.00963563000000000	-0.0187489000000000	-0.0417303000000000	-0.153175000000000	-0.0143412000000000	-186186
-0.00713689000000000	-0.0153523000000000	-0.0419496000000000	-0.202520000000000	-0.0126927000000000	-246240
-0.00583831000000000	-0.0184593000000000	-0.0378141000000000	-0.148441000000000	-0.0126959000000000	126352
-0.00874071000000000	-0.0200723000000000	-0.0362970000000000	-0.149270000000000	-0.0102212000000000	-712341
-0.00842867000000000	-0.0189023000000000	-0.0335077000000000	-0.149056000000000	-0.0145967000000000	-184563
-0.00962867000000000	-0.0143631000000000	-0.0374115000000000	-0.139526000000000	-0.00474436000000000	-94025.6
-0.00725311000000000	-0.0127302000000000	-0.0422981000000000	-0.127324000000000	-0.00296066000000000	53888.1
-0.00523896000000000	-0.00617050000000000	-0.0316850000000000	-0.130676000000000	-0.0117378000000000	-89444.5
-0.0135924000000000	-0.00172486000000000	-0.0242222000000000	-0.106697000000000	-0.00177257000000000	-89444.5
-0.00438812000000000	-0.00469162000000000	-0.158135000000000	-0.0939870000000000	0.00330309000000000	-237461
-0.00439575000000000	-0.0132113000000000	-0.126428000000000	-0.106256000000000	-0.0453506000000000	0.00282490000000000
-0.00837040000000000	-0.0198703000000000	-0.0875034000000000	-0.133224000000000	-0.0319590000000000	-258012
-0.00563908000000000	-0.0168313000000000	-0.0604264000000000	-0.134482000000000	-0.0287058000000000	-211522
-0.00531069000000000	-0.0148062000000000	-0.0518832000000000	-0.131826000000000	-0.0240431000000000	-343922
-0.0130417000000000	-0.0115898000000000	-0.0427112000000000	-0.126276000000000	-0.0162087000000000	98292.1
-0.00495894000000000	-0.00677472000000000	-0.0756301000000000	-0.128521000000000	-0.00412670000000000	-481762
-0.00599581000000000	-0.00617262000000000	-0.0624982000000000	-0.260477000000000	-0.0173687000000000	0.0117116000000000
-0.0183644000000000	-0.0110630000000000	-0.0161634000000000	-0.132976000000000	-0.0154109000000000	0.000227405000000000
0.00856356000000000	-0.0158792000000000	-0.229732000000000	-0.129758000000000	-0.0217414000000000	-0.000424679000000000
0.00113917000000000	-0.0149913000000000	-0.144120000000000	-0.119568000000000	-0.0346460000000000	0.000181865000000000
-0.000125521000000000	-0.0185603000000000	-0.0808042000000000	-0.307117000000000	-0.0224798000000000	0.0170777000000000
-0.00238352000000000	-0.0173125000000000	-0.0519972000000000	-0.279967000000000	-0.0149616000000000	-0.00199159000000000
-0.00562301000000000	-0.00978262000000000	-0.0519714000000000	-0.296047000000000	-0.00692716000000000	0.0117301000000000
0.00316201000000000	-0.0161952000000000	-0.0433762000000000	-0.202060000000000	-0.00809127000000000	-0.00151540000000000
0.000385573000000000	-0.0129439000000000	-0.0272902000000000	-0.0775897000000000	-0.00766378000000000	-0.00253827000000000
-0.00375835000000000	-0.00843949000000000	-0.0279738000000000	-0.0420328000000000	-0.0103634000000000	-0.00576502000000000
-0.00930341000000000	-0.00838539000000000	-0.0127873000000000	-0.0231712000000000	-0.00610500000000000	-0.00539571000000000
-0.00692744000000000	-0.00813986000000000	-0.0103315000000000	-0.0121602000000000	-0.00345154000000000	-0.00357511000000000
-0.00389166000000000	-0.00709369000000000	-0.0153284000000000	-0.0217952000000000	-0.00391710000000000	-0.00298414000000000
-0.00383798000000000	-0.00749838000000000	-0.0138182000000000	-0.0321026000000000	-0.00133343000000000	0.00154441000000000
-0.00553811000000000	-0.00861903000000000	-0.0120723000000000	-0.0344979000000000	-0.00157166000000000	-0.00165965000000000
-0.00287766000000000	-0.00648779000000000	-0.0143541000000000	-0.0288849000000000	-0.00116643000000000	-0.00165973000000000
-0.00203089000000000	-0.00335568000000000	-0.0117489000000000	-0.00685661000000000	-0.000694000000000000	-0.00708653000000000
-0.00178107000000000	-0.00224205000000000	-0.0133551000000000	-0.00180383000000000	-0.00201870000000000	-0.0111515000000000
-0.00187601000000000	-45756700	-0.0152688000000000	0.00167057000000000	-0.00143227000000000	-0.00974437000000000
-0.00421844000000000	0.00148086000000000	-0.0253927000000000	0.00420845000000000	-0.0108390000000000	-0.00959306000000000
-0.00422968000000000	0.00197894000000000	-0.0216287000000000	0.00760075000000000	-0.00720447000000000	-0.0130285000000000
-0.00223377000000000	0.000858266000000000	-0.0168761000000000	0.0111297000000000	-0.00459149000000000	-0.0142886000000000
-0.00348051000000000	-0.000899053000000000	-0.0173929000000000	0.0142848000000000	-0.00458723000000000	-0.0150691000000000
-0.00173833000000000	0.00127080000000000	-0.0140226000000000	-0.0328494000000000	-0.00543875000000000	-0.00718003000000000
-0.00343441000000000	-0.00487798000000000	-0.0113069000000000	-0.0440331000000000	-0.00459685000000000	-0.00403146000000000
-0.00272565000000000	0.00285616000000000	-0.0123522000000000	0.00431606000000000	-0.00201818000000000	-0.00957089000000000
-0.00396539000000000	0.00476379000000000	-0.0111341000000000	0.0105110000000000	0.000159335000000000	-0.0114612000000000
0.00217492000000000	0.000263274000000000	-0.0133702000000000	0.000101885000000000	0.000159960000000000	0.000698682000000000
0.000488072000000000	-0.0200240000000000	-0.0123342000000000	-0.154388000000000	-0.00299423000000000	0.0261669000000000
0.0123652000000000	-0.0125607000000000	-0.208546000000000	-0.0305416000000000	-0.0202355000000000	-0.00233824000000000
-0.00223157000000000	-0.0135811000000000	-0.139459000000000	-0.0155492000000000	-0.0339114000000000	-0.00696486000000000
-0.00416480000000000	-0.00673772000000000	-0.0993886000000000	-0.0462418000000000	-0.0297456000000000	-0.00537372000000000
-0.00181836000000000	-0.00157509000000000	-0.0683027000000000	-0.0100068000000000	-0.0161486000000000	-0.00630930000000000
-0.00338937000000000	-0.00189328000000000	-0.0521370000000000	-0.00408719000000000	-0.0169472000000000	-0.00910767000000000
-0.00413744000000000	-0.00111338000000000	-0.0394509000000000	-0.00226321000000000	-0.00934925000000000	-0.00962157000000000
-0.000435551000000000	-0.00145370000000000	-0.0325560000000000	-0.0181101000000000	-0.0118530000000000	-0.00186489000000000
0.00106958000000000	0.000731558000000000	-0.0346625000000000	-0.000777919000000000	-0.0104891000000000	0.00209856000000000
0.00401789000000000	0.00232919000000000	-0.0309367000000000	0.00628244000000000	-0.00641171000000000	-0.00236436000000000
-0.000585787000000000	0.000712496000000000	-0.0299399000000000	-0.00975353000000000	-0.00765645000000000	-0.00319152000000000
-0.00867957000000000	0.000757786000000000	-0.0286368000000000	-0.0390148000000000	-0.00496594000000000	-0.00498435000000000
-0.00987983000000000	0.00435923000000000	-0.0167611000000000	-0.0236872000000000	-0.00942656000000000	-0.00514268000000000
-0.00409782000000000	0.00176495000000000	-0.0213988000000000	-0.0215291000000000	-0.000138993000000000	-0.00370160000000000
0.00630794000000000	0.00563969000000000	-0.0400616000000000	0.0127379000000000	0.00344189000000000	0.00513558000000000
0.00207904000000000	0.00210615000000000	-0.0325666000000000	-0.00369282000000000	-0.0126547000000000	0.00202539000000000
-0.000138438000000000	-0.00204594000000000	-0.0158443000000000	-0.0224728000000000	-0.00942552000000000	0.00179674000000000
-0.00176227000000000	0.00233301000000000	-0.00920684000000000	-0.0224370000000000	-0.00531554000000000	-0.00247296000000000
0.00729830000000000	0.00232472000000000	0.00122005000000000	-0.0186331000000000	-0.000620994000000000	-0.00424776000000000
0.00149088000000000	0.00440902000000000	-0.00545823000000000	-0.0272025000000000	0.00582849000000000	0.00164030000000000
0.000738214000000000	0.00646673000000000	-0.00671156000000000	-0.0156187000000000	0.00296187000000000	-0.00286900000000000
0.00580315000000000	0.00826381000000000	-0.264912000000000	0.00411132000000000	-0.0201479000000000	-0.00487343000000000
0.00594418000000000	0.0111793000000000	-0.188898000000000	0.0411582000000000	-0.0377530000000000	-0.00184714000000000
-0.00714938000000000	0.00207987000000000	-0.0721289000000000	-0.0381321000000000	-0.00448726000000000	-0.00232618000000000
-0.00481313000000000	-0.00236961000000000	-0.0498235000000000	-0.0180812000000000	-0.00798838000000000	0.00320333000000000
-0.000147306000000000	-0.00422178000000000	-0.0601660000000000	-0.0212274000000000	-0.00979301000000000	-0.00729105000000000
-0.000474354000000000	-0.00455404000000000	-0.0517142000000000	-0.0230955000000000	-0.00686841000000000	-0.00420574000000000
0.000104323000000000	-0.000790242000000000	-0.0466500000000000	-0.0459290000000000	-0.00709745000000000	-0.00705543000000000
-0.00302860000000000	-0.00175772000000000	-0.0336080000000000	-0.0294387000000000	-0.00251291000000000	-0.00525124000000000
0.00115379000000000	-0.00107660000000000	-0.0235564000000000	-0.0271633000000000	-0.00307398000000000	-0.00525395000000000
0.00402726000000000	0.000839091000000000	-0.0275384000000000	-0.0271650000000000	-0.00305449000000000	-0.00209728000000000
0.0105980000000000	0.00136123000000000	-0.0298161000000000	-0.0247806000000000	0.0123912000000000	0.00243322000000000
0.00711888000000000	-0.00134161000000000	-0.0405660000000000	-0.0197973000000000	-0.0102848000000000	-0.00369354000000000
0.00353407000000000	-0.00504768000000000	-0.0285955000000000	-0.0211858000000000	-0.00845979000000000	-0.00336448000000000
0.00270114000000000	-0.00288783000000000	-0.0195570000000000	-0.0574436000000000	-0.00609723000000000	-0.00379883000000000
0.00491901000000000	-0.00425704000000000	-0.0140427000000000	-0.0410580000000000	-0.00319858000000000	-0.00397951000000000
0.00606033000000000	-0.00347621000000000	-0.0178093000000000	-0.0385120000000000	-0.00198483000000000	-0.00295759000000000
0.0116764000000000	-0.000963196000000000	-0.0129400000000000	-0.0347938000000000	0.00139519000000000	-0.00262048000000000
0.0101386000000000	0.00217720000000000	-0.0103012000000000	-0.0552766000000000	-0.000269696000000000	0.00586649000000000
-0.00559862000000000	0.00560299000000000	0.000755378000000000	-0.0118370000000000	0.00399075000000000	0.00303338000000000
0.0132587000000000	-0.000317453000000000	-0.0509992000000000	-0.0238437000000000	0.00667900000000000	-0.00612699000000000
0.00141514000000000	-0.000332967000000000	-0.193671000000000	-0.0258803000000000	-0.0570316000000000	-0.00340299000000000
0.000309749000000000	0.00139122000000000	-0.0901687000000000	-0.0179683000000000	-0.0289123000000000	-0.00388709000000000
-0.00136400000000000	-0.000353468000000000	-0.0543444000000000	-0.0162907000000000	-0.0219943000000000	-0.00495205000000000
0.00185001000000000	-0.000876512000000000	-0.0396710000000000	-0.0257346000000000	-0.0184422000000000	0.00204273000000000
0.00188636000000000	0.00301754000000000	-0.0366526000000000	-0.0286538000000000	-0.0135573000000000	0.000779392000000000
0.00257199000000000	0.00104377000000000	-0.0277277000000000	-0.0412360000000000	-0.0207614000000000	0.00483541000000000
0.00214684000000000	0.00439854000000000	-0.0251807000000000	-0.0300002000000000	-0.0112990000000000	-0.00288451000000000
0.00295466000000000	-0.00324199000000000	-0.0278191000000000	-0.0283447000000000	-0.0152066000000000	-0.000873424000000000
0.00390791000000000	-0.00387419000000000	-0.0217165000000000	-0.0233255000000000	-0.00710846000000000	-0.00526781000000000
0.00490903000000000	0.00215453000000000	-0.0251283000000000	-0.0205434000000000	-0.0128777000000000	0.00136383000000000
0.00824238000000000	0.00581125000000000	-0.174665000000000	-0.0129219000000000	-0.0141436000000000	-0.0107242000000000
0.00446074000000000	0.00513178000000000	-0.134942000000000	-0.0130848000000000	-0.0352740000000000	-0.00857136000000000
0.00119028000000000	0.00456661000000000	-0.0690938000000000	-0.0235807000000000	-0.0221175000000000	-0.00526529000000000
-0.00278071000000000	0.0111630000000000	-0.0440662000000000	-0.0151070000000000	-0.0189054000000000	-0.00770809000000000
0.00151459000000000	0.00837782000000000	-0.0479315000000000	-0.00974382000000000	-0.0167874000000000	-0.0102808000000000
0.00398968000000000	0.00737658000000000	-0.0388434000000000	-0.00103292000000000	-0.0175206000000000	-0.0109071000000000
0.00398918000000000	0.00708297000000000	-0.0365697000000000	-0.00767859000000000	-0.0114586000000000	-0.00765458000000000
-0.00822319000000000	0.00267284000000000	-0.0238863000000000	0.0126690000000000	-0.00442971000000000	-0.00151324000000000
0.00655453000000000	0.00376767000000000	-0.0240029000000000	-0.000555705000000000	-0.00743836000000000	-0.00817536000000000
0.00952369000000000	-0.00253715000000000	-0.116217000000000	-0.0226461000000000	0.0142625000000000	-0.00311015000000000
0.00669622000000000	0.000523716000000000	-0.160044000000000	-0.0235662000000000	-0.0377610000000000	-0.00817452000000000
0.00220694000000000	0.00149636000000000	-0.0832575000000000	-0.0172021000000000	-0.0280442000000000	-0.00644166000000000
-0.00157881000000000	0.00361115000000000	-0.0377451000000000	-0.0111708000000000	-0.00824360000000000	-0.00222218000000000
0.000840016000000000	0.00883779000000000	-0.0235326000000000	-0.0129752000000000	-0.00650174000000000	-0.00929578000000000
0.00116840000000000	0.00502184000000000	-0.0253332000000000	-0.00149280000000000	-0.00766327000000000	-0.0129117000000000
0.000569893000000000	0.00501048000000000	-0.0195041000000000	0.00608863000000000	-0.00748788000000000	-0.0131808000000000
0.00616723000000000	-0.00178888000000000	-0.0162670000000000	-0.0241689000000000	-0.00274928000000000	0.00174408000000000
0.00470522000000000	-0.000938976000000000	-0.0185390000000000	-0.00712255000000000	-0.00283521000000000	-0.00115898000000000
0.00780470000000000	-0.00274645000000000	-0.0156775000000000	-0.0211719000000000	-0.00116691000000000	-0.00831644000000000
0.00211601000000000	0.00124969000000000	-0.0120416000000000	-0.0267913000000000	0.00220819000000000	-0.00343216000000000
0.00445438000000000	0.00205990000000000	-0.0240185000000000	-0.0246564000000000	-0.00466571000000000	-0.00925069000000000
-0.00235179000000000	0.00309424000000000	-0.210362000000000	-0.0191286000000000	-0.0569354000000000	-0.00662808000000000
-0.00330003000000000	0.00441672000000000	-0.0913730000000000	-0.0339428000000000	-0.0379686000000000	-0.0119630000000000
-0.00315018000000000	0.00152626000000000	-0.0597489000000000	-0.00947692000000000	-0.0257418000000000	-0.0106461000000000
-0.00314767000000000	0.00203459000000000	-0.0456545000000000	-0.00645767000000000	-0.0216428000000000	-0.0109046000000000
-0.00314033000000000	0.00320313000000000	-0.0318262000000000	-0.0126675000000000	-0.0100075000000000	-0.00166148000000000
-0.00383257000000000	0.00152125000000000	-0.0236759000000000	-0.0123099000000000	-0.0130516000000000	-0.00908002000000000
1807920000	0.00152744000000000	-0.0277180000000000	-0.0153806000000000	0.00184227000000000	-0.00717900000000000
0.00387399000000000	0.00305019000000000	-0.0171213000000000	-0.0328800000000000	0.00485810000000000	-0.0107463000000000
-0.000392257000000000	0.00261117000000000	-0.0164869000000000	-0.0130463000000000	0.00547670000000000	-0.00298507000000000
0.00308709000000000	0.00208473000000000	-0.266160000000000	-0.0234850000000000	-0.0233076000000000	-0.00764813000000000
0.00407902000000000	0.00253084000000000	-0.169002000000000	-0.0332823000000000	-0.0424682000000000	-0.00780536000000000
-0.00184492000000000	0.00341700000000000	-0.119825000000000	-0.0184294000000000	-0.0324831000000000	-0.00802886000000000
-0.00679046000000000	0.00305618000000000	-0.0743263000000000	-0.0149685000000000	-0.0218427000000000	-0.00866317000000000
-0.00155657000000000	0.00581857000000000	-0.0606387000000000	-0.0271302000000000	-0.0162678000000000	-0.0148969000000000
-0.00406092000000000	0.00321103000000000	-0.0391284000000000	-0.0121240000000000	-0.0108564000000000	-0.0119879000000000
0.00107294000000000	0.00237726000000000	-0.160961000000000	-0.00610471000000000	0.0132528000000000	-0.00812004000000000
0.00751007000000000	0.00263353000000000	-0.159747000000000	-0.00506676000000000	-0.0487159000000000	-0.00700802000000000
0.00380686000000000	0.00219883000000000	-0.107235000000000	-0.00325192000000000	-0.0467071000000000	-0.00644210000000000
0.00437840000000000	0.00184928000000000	-0.0680492000000000	-0.105541000000000	-0.0346670000000000	0.000579148000000000
-0.00111613000000000	-0.00288733000000000	-0.0505180000000000	-0.0760438000000000	-0.0247970000000000	-0.00244418000000000
0.00412115000000000	-0.00603870000000000	-0.0347035000000000	-0.0699009000000000	-0.0192646000000000	-0.00548510000000000
0.00588496000000000	-0.00603585000000000	-0.0409957000000000	-0.0668868000000000	-0.0205236000000000	-0.00548491000000000
0.00469650000000000	-0.00666192000000000	-0.0396861000000000	-0.144863000000000	-0.0272759000000000	-0.00674674000000000
0.00349605000000000	-0.00516384000000000	-0.0369230000000000	-0.0871098000000000	-0.0167718000000000	0
0.00469179000000000		-0.0226973000000000		-0.0180919000000000
0.00601668000000000		-0.0244609000000000		-0.0167176000000000
0.00397805000000000		-0.0216530000000000		-0.0174512000000000
0.00520209000000000		-0.0215446000000000		-0.0138569000000000
0.00286814000000000		-0.0207813000000000		-0.0167316000000000
0.00164566000000000		-0.0771335000000000		-0.0105679000000000
0.00324142000000000		-0.0535838000000000		-0.0192633000000000
-0.000537813000000000		-0.0263324000000000		-0.0169551000000000
0.00166726000000000		-0.0194288000000000		-0.0119251000000000
0.00260730000000000		-0.0166781000000000		-0.0119725000000000
0.00340369000000000		-0.0184732000000000		-0.0109825000000000
0.00507206000000000		-0.00826932000000000		-0.00661638000000000
0.00651697000000000		-0.0133831000000000		-0.00604711000000000
0.00683671000000000		-0.00536772000000000		-0.00187718000000000
0.0104900000000000		-0.00807445000000000		-0.000537716000000000
0.00984901000000000		-0.0295253000000000		0.00535156000000000
0.00560148000000000		-0.0172588000000000		-0.00883800000000000
0.00388577000000000		-0.00408732000000000		-0.00548663000000000
-0.00257603000000000		0.00163825000000000		-0.00419657000000000
-0.00225228000000000		0.00874040000000000		0.000923830000000000
0.00232646000000000		0.00455965000000000		-0.000477493000000000
0.00232654000000000		0.00254459000000000		0.00109321000000000
0.00850564000000000		0.00242998000000000		0.00677062000000000
-0.000320717000000000		-0.139532000000000		0.00633756000000000
0.00153236000000000		-0.114941000000000		-0.0509319000000000
-0.00315687000000000		-0.0463636000000000		-0.0282366000000000
-0.00754626000000000		-0.0167668000000000		-0.0155849000000000
-0.00334293000000000		-0.0200662000000000		-0.0198622000000000
-0.00594825000000000		-0.0160310000000000		-0.0167483000000000
-0.00395543000000000		-0.0119490000000000		-0.0121427000000000
0.00452593000000000		-0.00458594000000000		-0.0113301000000000
0.00272271000000000		-0.00649551000000000		-0.00681099000000000
-0.00151380000000000		0.00174368000000000		-0.00865278000000000
0.00155780000000000		-0.136052000000000		-0.0104595000000000
0.00355620000000000		-0.0415202000000000		-0.0217339000000000
0.00109788000000000		-0.0114956000000000		-0.0123727000000000
-0.00569816000000000		0.00303756000000000		-0.00493820000000000
0.00278834000000000		0.00406415000000000		-0.00142495000000000
0.00448954000000000		0.00729177000000000		-0.00391825000000000
-0.00571188000000000		-0.00753077000000000		-0.0100591000000000
0.00739773000000000		-0.245105000000000		-0.0893664000000000
0.00726860000000000		-0.139194000000000		-0.0381779000000000
0.000191732000000000		-0.0604921000000000		-0.0210709000000000
-0.00192502000000000		-0.0303252000000000		-0.0103126000000000
-0.00543589000000000		-0.0110710000000000		-0.00725371000000000
0.00437044000000000		-0.161537000000000		-0.00917330000000000
0.00685010000000000		-0.145030000000000		-0.0352854000000000
-0.00350646000000000		-0.0712879000000000		-0.0259829000000000
-0.00531165000000000		-0.0348750000000000		-0.0146465000000000
0.00412362000000000		-0.0198876000000000		-0.00569276000000000
0.000105018000000000		-0.174967000000000		-0.0139479000000000
0.00405218000000000		-0.0711035000000000		-0.0213489000000000
0.00165233000000000		-0.0411280000000000		-0.0168841000000000
0.00556358000000000		-0.0276048000000000		-0.0156454000000000
0.0173859000000000		-0.0187669000000000		-0.00162059000000000
0.0117282000000000		-0.104917000000000		0.00599262000000000
0.0100018000000000		-0.143967000000000		-0.0242382000000000
0.00349757000000000		-0.0686553000000000		-0.0179996000000000
0.00513228000000000		-0.0506420000000000		-0.0138942000000000
0.00160533000000000		-0.0309985000000000		-0.00846256000000000
0.00330405000000000		-0.0224745000000000		-0.00139743000000000
0.00738490000000000		-0.0230235000000000		-0.00885129000000000
0.0119622000000000		-0.0184114000000000		-0.00412304000000000
0.0132592000000000		-0.0178617000000000		-0.00352584000000000
0.00743816000000000		-0.0137092000000000		-0.00598419000000000
0.00225259000000000		-0.0208681000000000		-0.00823356000000000
-0.000617911000000000		-0.00638715000000000		-0.00669886000000000
0.00375713000000000		-0.00624453000000000		-0.00216799000000000
0.00667303000000000		-0.00226123000000000		-0.00345388000000000
0.00513967000000000		-0.0154793000000000		0.00212016000000000
0.00464328000000000		-0.00754094000000000		-0.000504863000000000
0.00364486000000000		-0.00354092000000000		0.00778107000000000
0.00804968000000000		-0.0146621000000000		0.00495745000000000
0.0129849000000000		-0.00578529000000000		0.000820488000000000
0.00813751000000000		0.000752750000000000		0.000811967000000000
0.0102316000000000		-0.187162000000000		-0.0127810000000000
0.0110883000000000		-0.142739000000000		-0.0291336000000000
0.00741521000000000		-0.0825572000000000		-0.0196259000000000
0.00349633000000000		-0.0566828000000000		-0.0165005000000000
-0.00392030000000000		-0.0359585000000000		-0.00430664000000000
-0.00103253000000000		-0.0259726000000000		-0.0100705000000000
0.00995583000000000		-0.0181538000000000		-0.00686654000000000
0.0100254000000000		-0.0176894000000000		-0.00755465000000000
0.00719464000000000		-0.0162788000000000		-0.00858893000000000
0.00917052000000000		-0.0116870000000000		-0.00506335000000000
0.00918136000000000		-0.0165776000000000		-0.00886554000000000
-0.00190972000000000		-0.0186551000000000		0.00745080000000000
0.00833539000000000		-0.0917965000000000		-0.0346288000000000
0.00827895000000000		-0.0412878000000000		-0.0194317000000000
0.00751533000000000		-0.0235379000000000		-0.0149339000000000
0.0103356000000000		-0.0155174000000000		-0.0156213000000000
0.0110822000000000		-0.0118102000000000		-0.00628250000000000
0.00839960000000000		-0.00821819000000000		-0.00629363000000000
0.00825301000000000		-0.185391000000000		-0.00924663000000000
0.0150326000000000		-0.161761000000000		-0.0333967000000000
0.00741959000000000		-0.0705678000000000		-0.0241783000000000
0.0103360000000000		-0.0365892000000000		-0.0114177000000000
0.00850387000000000		-0.0247680000000000		-0.0135291000000000
-0.00289221000000000		-0.00869145000000000		-0.000407019000000000
0.0154155000000000		0.00128739000000000		0.00289902000000000
0.000184477000000000		-0.000789009000000000		-0.00150591000000000
0.00652886000000000		-0.00338514000000000		-0.00174642000000000
0.00116577000000000		0.00831941000000000		-0.00184758000000000
0.00901652000000000		0.00211033000000000		-0.000755336000000000
0.00488257000000000		0.00625280000000000		-0.00294229000000000
0.00684512000000000		-0.186083000000000		-0.0150595000000000
0.0137356000000000		-0.233897000000000		-0.0546097000000000
0.00840336000000000		-0.116962000000000		-0.0297794000000000
0.00837388000000000		-0.0684488000000000		-0.0205459000000000
0.00766872000000000		-0.0438589000000000		-0.0115869000000000
0.00647173000000000		-0.0400863000000000		-0.00755683000000000
0.00162774000000000		-0.0222389000000000		-0.00562992000000000
0.00237010000000000		-0.0180535000000000		-5167250000
0.0108442000000000		-0.00599892000000000		3423500000
0.00198316000000000		0.000529891000000000		0.00611625000000000
0.000135071000000000		-0.154916000000000		-0.0186984000000000
0.00395068000000000		-0.0854978000000000		-0.0241725000000000
0.00324461000000000		-0.0477716000000000		-0.0174527000000000
-0.00104871000000000		-0.0295253000000000		-0.0127267000000000
0.00227850000000000		-0.0225672000000000		-0.0118906000000000
0.00254193000000000		-0.00842166000000000		-0.00488758000000000
0.00626355000000000		-0.0136127000000000		-0.00898788000000000
0.0150088000000000		-0.0330698000000000		0.0142631000000000
1041150000		-0.149574000000000		-0.0438470000000000
0.00528210000000000		-0.0527736000000000		-0.0170569000000000
0.00133677000000000		-0.0351286000000000		-0.0198042000000000
0.00313648000000000		-0.0240172000000000		-0.0105538000000000
0.00313660000000000		-0.0152616000000000		-0.00555635000000000
0.00355880000000000		-0.0123394000000000		-0.00781403000000000
-0.00270702000000000		-0.00644461000000000		-0.000126701000000000
0.000830901000000000		-0.000858703000000000		-0.000950579000000000
0.00111683000000000		0.00113696000000000		-0.000981103000000000
0.00375965000000000		0.00132707000000000		-0.000960206000000000
0.00502042000000000		0.00408915000000000		0.00175212000000000
0.0114697000000000		-0.227318000000000		-0.0305781000000000
0.0176047000000000		-0.168909000000000		-0.0283544000000000
0.0121411000000000		-0.118861000000000		-0.0221193000000000
0.00923951000000000		-0.0835803000000000		-0.0234255000000000
0.00805377000000000		-0.0573289000000000		-0.0171409000000000
0.00803877000000000		-0.0361477000000000		-0.00536541000000000
0.00797789000000000		-0.0264468000000000		-0.000503731000000000
0.0155897000000000		-0.125037000000000		-0.0211295000000000
0.0157560000000000		-0.0660213000000000		-0.0227500000000000
0.0144985000000000		-0.0667141000000000		-0.0204926000000000
0.0124429000000000		-0.0374567000000000		-0.0142296000000000
-0.00415163000000000		-0.187246000000000		-0.0119775000000000
0.0117463000000000		-0.151582000000000		-0.0378753000000000
0.00832968000000000		-0.0926513000000000		-0.0334122000000000
0.00799479000000000		-0.0577194000000000		-0.0260831000000000
0.00877763000000000		-0.0448605000000000		-0.0225200000000000
0.00990928000000000		-0.0391899000000000		-0.0226906000000000
0.00877614000000000		-0.0288223000000000		-0.0182903000000000
0.0114738000000000		-0.0256702000000000		-0.0121168000000000
0.0105575000000000		-0.0201361000000000		-0.0121272000000000
0.00914389000000000		-0.0171345000000000		-0.0107253000000000
0.0132318000000000		-0.149290000000000		0.0134152000000000
0.0176514000000000		-0.232785000000000		-0.0465589000000000
0.0110351000000000		-0.148523000000000		-0.0307112000000000
0.00943968000000000		-0.0941386000000000		-0.0256894000000000
0.00894416000000000		-0.0694003000000000		-0.0233565000000000
0.00971379000000000		-0.0507986000000000		-0.0155392000000000
0.0113722000000000		-0.0418793000000000		-0.0158577000000000
0.0121116000000000		-0.0340402000000000		-0.0114475000000000
0.0121063000000000		-0.0247708000000000		-0.0148100000000000
0.00967653000000000		-0.0200212000000000		-0.0102539000000000
0.00671881000000000		-0.0314873000000000		-0.00138331000000000
0.0168368000000000		-0.0217183000000000		0.000898311000000000
0.0112884000000000		-0.0126017000000000		-0.00630485000000000
0.0118797000000000		-0.0125714000000000		-0.00836071000000000
0.0188534000000000		-0.00440655000000000		-0.00140036000000000
0.0139045000000000		-0.00712232000000000		-0.00143524000000000
0.0161665000000000		-0.00845827000000000		-0.00275769000000000
0.00631233000000000		-0.00338579000000000		-0.00513512000000000
-0.00727992000000000		-0.197238000000000		-0.0224580000000000
0.00513222000000000		-0.103774000000000		-0.0320119000000000
0.00702885000000000		-0.0737401000000000		-0.0214642000000000
0.00572027000000000		-0.0364546000000000		-0.0152396000000000
-0.00132805000000000		-0.0813694000000000		-0.0212634000000000
0.00266577000000000		-0.0471406000000000		-0.0252295000000000
0.00330574000000000		-0.0322544000000000		-0.0172588000000000
-6555690000		-0.0193266000000000		-0.00997918000000000
0.00529330000000000		-0.0186753000000000		-0.00574481000000000
0.00947765000000000		-0.0108576000000000		-0.00461592000000000
0.00820483000000000		-0.0132779000000000		-0.00670093000000000
0.0136662000000000		-0.00425284000000000		-0.00321063000000000
0.0118744000000000		-0.179356000000000		-0.0252289000000000
0.00588425000000000		-0.131128000000000		-0.0339541000000000
0.00283012000000000		-0.0697405000000000		-0.0289061000000000
0.00136025000000000		-0.0287659000000000		-0.0180265000000000
0.00916567000000000		-0.0201051000000000		-0.0105913000000000
0.00759086000000000		-0.151582000000000		0.00595910000000000
0.00609245000000000		-0.115234000000000		-0.0314563000000000
0.00216559000000000		-0.0376344000000000		-0.0182529000000000
0.00168270000000000		-0.0229337000000000		-0.0134225000000000
0.00384592000000000		-0.0157288000000000		-0.0101654000000000
0.0119282000000000		-0.0381016000000000		-0.00395647000000000
0.00773408000000000		-0.0175897000000000		-0.00805216000000000
0.00531481000000000		-0.00982230000000000		-0.00719829000000000
0.00891400000000000		-0.000177383000000000		-0.00143452000000000
0.00803870000000000		4827330000		-0.00718920000000000
0.00402378000000000		0.00266394000000000		-0.00379961000000000
0.00520883000000000		-0.147009000000000		-0.0134504000000000
0.0115969000000000		-0.129737000000000		-0.0281070000000000
0.00695612000000000		-0.0473158000000000		-0.0154289000000000
0.00859254000000000		-0.0256278000000000		-0.0167901000000000
0.00243746000000000		-0.0140208000000000		-0.0112559000000000
0.00976651000000000		0.00934708000000000		0.00108935000000000
-0.00354758000000000		0.00475967000000000		-0.00741969000000000
0.00286966000000000		0.0110354000000000		-0.0116594000000000
0.00132027000000000		-0.0825438000000000		0.0132245000000000
0.0192828000000000		-0.119666000000000		-0.0318085000000000
0.0114255000000000		-0.0443555000000000		-0.0199270000000000
0.00431202000000000		-0.0197676000000000		-0.0124431000000000
-0.00173664000000000		0.00505972000000000		-0.00164752000000000
0.00201537000000000		-0.171503000000000		-0.0630492000000000
0.00157367000000000		-0.0735918000000000		-0.0274114000000000
-0.00145620000000000		-0.0188378000000000		-0.000829069000000000
-0.00468004000000000		-0.00614849000000000		-0.00536312000000000
-0.00298274000000000		-0.00854497000000000		0.00562289000000000
0.00170470000000000		-0.0206588000000000		-0.00358265000000000
0.00178636000000000		-0.0124546000000000		-0.000579924000000000
0.00581890000000000		-0.0705659000000000		0.0206069000000000
0.0127869000000000		-0.0343415000000000		-0.0213590000000000
0.0100476000000000		-0.0166131000000000		-0.0121034000000000
0.0139049000000000		-0.00550350000000000		-0.0149234000000000
0.00785924000000000		-0.00549514000000000		-0.00972316000000000
0.00884765000000000		-0.0126020000000000		-0.00423941000000000
0.0109965000000000		-0.00291649000000000		-0.00321887000000000
0.0117931000000000		-0.00231567000000000		-0.00392155000000000
0.00792822000000000		-0.000864257000000000		-0.00156257000000000
0.00826799000000000		0.00320193000000000		-0.00253312000000000
0.00244332000000000		0.00660643000000000		-0.00210693000000000
0.00747945000000000		0.0144418000000000		-0.000525478000000000
0.00564330000000000		0.0159966000000000		0.00397617000000000
0.00477762000000000		0.0220343000000000		0.00140940000000000
0.00575135000000000		0.0145110000000000		-0.000512315000000000
0.00464483000000000		0.0202146000000000		0.00500469000000000
0.00748911000000000		0.0199404000000000		0.00494764000000000
0.00661682000000000		0.0252693000000000		0.00350074000000000
0.00420647000000000		0.0213961000000000		0.00824191000000000
0.0123261000000000		-0.0818863000000000		-0.0279268000000000
0.00529659000000000		-0.00469908000000000		-0.00632059000000000
0.00472029000000000		0.00265477000000000		-0.000441510000000000
[truncated: 8,602 more rows]

## Sheet: Supplementary Figure 2C
Rotations (deg)
TX task_based	TX resting-state	TY task-based	TY resting-state	TZ task-based	TZ resting-state
0.0523259435981176	-0.00245821239465133	-0.00306207553325151	0	0.00169261472964162	-0.00831527918495413
0.0236963311952411	-0.000696435929559467	-0.00170644020123813	0.00305147581404159	0.00723708720607694	-0.00831527918495413
0.0233755894215268	0.00500785166467169	-0.00170644020123813	0.00767837929988670	0.00654661576716479	-0.0143762559249660
0.0193118862595615	-0.00346077394457125	-0.00386103080109374	-0.00426461081282799	-0.00204604374556807	-0.0401362092109298
0.0262227885928704	0.00172450556051861	-0.00524766314982370	-0.00112920241137768	0.00594472360337986	-0.0189273169874697
0.0250845506370636	-0.00468027450446155	-0.00597543414119887	-0.00369780658441687	0.00455417222333120	-0.0182238394066080
0.0255173629555054	0.00327133690876714	-0.00501432608775667	-0.000154590315662043	0.00344701722791016	-0.0189158578315671
0.0344513792634213	-0.00453933834601527	-0.0122831838035736	-0.000154590315662043	0.00455417222333120	-0.0115337550075425
0.0464906549336077	0.000407941939428580	-0.00604607983733850	-0.00702182696244629	0.000165559592649822	-0.0116153441975691
0.0274263437373222	-0.00171647269223087	-0.00244194612284757	-0.00158698423053131	0.00750414283438742	-0.0132493625335027
0.0282268803686790	0.00226872379264567	-0.00403940975145182	-0.000154590315662043	0.00853936297862979	-0.0141518283566133
0.0289777415591980	0.00200470484064938	-0.00236413845426880	0.00170782102952440	0.00667484372171506	-0.0160561108845101
0.0297184041009636	-0.00627721101189427	-0.00588238579526962	-0.000154590315662043	0.00474433691553512	-0.0157773096213994
0.0318871066513133	-0.00519902476259504	-0.00272221988749171	-0.000814379291687147	0.00738152986622942	-0.0185206315444858
0.0266559446859893	-0.00364803374075385	-0.00562299634225800	0.00243989493394100	0.00981682967865347	-0.0182677279737151
0.0337661217404448	-0.00447529885325349	-0.00518781770812228	0.00129831663418849	0.0100979227729447	-0.0189700023432069
0.0274496631195841	-0.000203757542935604	-0.00490442132349468	0.00236278627387229	0.0127982728613962	-0.0207124242939793
0.0338634672698375	-0.000706926786788312	-0.00344941219149380	0.00601909352518784	0.00738147257044991	-0.0175281540517602
0.0227712908350024	0.00219125416916603	-0.00242991400914982	-0.00963193619816476	0.00616674474899305	-0.00813015652134736
0.0228427386720552	0.00142134213195898	-0.00249429727658867	-0.00212899084556916	0.00563773281674876	-0.00934236332850564
0.0242428183402369	-0.00193937046327062	-0.00400272326382959	-0.00199855700350763	0.00570100454606506	-0.0106937988798807
0.0234177591152485	-0.00229615701187653	0.00267919648665534	-0.00260813826090322	-0.00615964007233343	0.0219691499218192
0.0295180980557859	0.00212223567316457	-0.000626632481378679	-0.00165158522193231	0.00487632920279941	-0.0121923699930454
0.0249039543400383	-0.000925510185630721	-0.00107196965722206	-0.000188361594022644	0.00796067560554766	-0.0118738627547322
0.0214820212043990	-0.00230159438135232	-0.00398528242854581	-0.00177324708015038	0.00737402411911321	-0.00944417792870039
0.0246771203489460	-0.00257220234799261	-0.00228848510699973	-0.000566161369764982	0.00897933726951075	-0.0116147712397740
0.0254503841892546	-0.00153446118945166	-0.00164872043295665	-0.000566161369764982	0.00606051837377580	-0.00944417792870039
0.0255481307891039	-0.00187019153908652	-0.00300205247463361	-0.000566161369764982	0.00862129594333350	-0.00709522285600255
0.0267951161344266	-0.000925510185630721	-0.00217017505188317	-0.000566161369764982	0.00844012668851313	-0.00806014107878237
0.0260951335961153	-0.000925510185630721	-0.00127155950515588	-0.000566161369764982	0.00970074842935997	-0.00703351530146696
0.0252789552169514	-0.00397191532318541	-0.00435519544023817	0.00349060785696371	0.00713309536626070	0.00241363627819015
0.0296959441553945	-0.00311019825846455	-0.000226012942571870	-0.00698257935347983	0.00810918626604557	-0.00312062609033593
0.0290801864129674	-0.0111254079869528	-0.00140257776416845	-0.00303417248862864	0.00984433165281975	-0.00473969595739456
0.0276056222314187	-0.00901640763885571	-0.00274776234599865	0.00248043742752446	0.00839812888213004	0.000216447412182161
0.0271054300762695	-0.00983075255307515	-0.00310576356513024	-0.00117117729944896	0.00909066296910467	-0.00219323660313718
0.0333285538723034	-0.00938332981085749	-0.00268438748427923	-0.00111262101278659	0.00746208773222482	-0.00137580344640199
0.0277352252846773	0.0108309076802555	-0.00277726394286993	0.00119875948770656	0.0110835247721287	0.00690906886836455
0.0335579088776943	-0.0214960013746002	-0.000309266574993355	-0.00235216936592852	0.0120301656412438	0.00438580284565406
0.0318629278323588	-0.00990626839047339	-0.000476194390857949	-0.00426169445765077	0.00954043483828236	-0.00337048725521453
0.0302217475239860	-0.00805876598007406	-0.000854790004977724	-0.00154514112275290	0.00988466788159696	-0.00172034015734800
0.0304399298523718	-0.0153254751041593	8.22e+09	0.00237980884996563	0.0156569311886424	0.00243631967729938
0.0369409954748237	-0.0115723723629343	0.00160807480697007	0.00116496070737180	0.0112676734074837	-0.00337048725521453
0.0331465251807903	-0.0118783318255342	-0.000770702718964324	0.00257963934017341	0.00986828128865622	0.000797803622674012
0.0290842544133128	-0.00487856946777837	0.00224958127271035	0.0100103175260692	0.00943529708287586	-0.00603943352691498
0.0259473104849715	0.000933989960998658	0.00224958127271035	-0.0130847517589616	0.00590685109312171	-0.00785387627253527
0.0309782237008973	-0.000306614926317489	0.00164591866933846	-0.0105002537366855	0.00590685109312171	-0.00626076712317402
0.0267644055966076	9.66637e+09	-0.00143113398067777	-0.00324489490652186	0.00590685109312171	-0.00380069261568851
0.0289972221242324	-0.00301591805327577	-0.000301358038547164	-0.00357807559396838	0.00930500648026311	-0.00450713238835096
0.0363334883246465	-0.00252648604551912	0.00246527696426530	-0.000169156621687653	0.0124160527162645	0.000952416283690065
0.0283739013389096	-0.00289233105686606	-7.6259e+09	0.000143364353582044	0.0111477533409629	-0.00349220067963417
0.0334495625586350	-0.00446955208656833	3.91039e+09	0.00213686901525221	0.0118808528398328	-0.00176628564293955
0.0863384371904686	-0.00294469366976306	-0.00644136342019925	0.000322813589101428	0.00967032437043852	-0.00300781643005262
0.0459067536445899	0.000416720225807780	-0.00336711826337916	0.00116633580608011	0.00766588881995285	-0.000505758440128905
0.0238533216311069	-0.00486855416551949	0.00412274073317564	0.00197452142400189	0.0119566551561286	-0.00300781643005262
0.0337404532312230	-0.00369304530513933	0.00100009210182290	0.000897607141007850	0.00952611089340409	-0.00208667218282080
0.0254801206988219	0.000365671405135009	-0.00477304783064913	-0.00454151558563676	0.00766588881995285	0.00117213986854478
0.0387170500481703	0.000847324364907169	-0.00223593341803033	-0.0151373730600178	0.00996545493071041	-0.000910578905489612
0.0350377442709582	0.000426804283002082	-0.00126463817499070	-0.00449345588578119	0.00919442562580286	-0.000454412254360461
0.0368671985108109	-0.00556270399347638	-0.00145484297424028	-0.00449345588578119	0.0115304318523307	-0.00206862974185213
0.0365747608521761	0.00394023648669262	-0.00288767863956959	-0.00605805465525673	0.0117728502954506	0.00317858077131341
0.0418569160612667	-0.00343372460706312	0.000677052767350191	-0.00696911484529426	0.0101872468932056	0.00187450591128386
0.0305132111543691	-0.00343372460706312	-0.00569169971147213	-0.00503797778553967	0.00766588881995285	0.00454058739400865
0.0305538338620438	0.000675207843249870	-0.00159242732958505	0.000289540211064796	0.00766588881995285	0.00233060896409775
0.0353125921252824	0.000289095595815774	-0.00101852415409226	-0.00431913920619059	0.00766588881995285	-0.00204480042715264
0.0325179904795318	-0.000845519547852507	-0.000787043475281455	-0.00431913920619059	0.00569106372831954	-0.00157373171672993
0.0335022746757871	-0.0180598588856416	-0.00189147119159768	0.000146181014102907	0.00694487873056022	0.000705116240155699
0.0329787058425965	-0.00312147406787272	-0.00133269983147429	-0.00575152223486174	0.0101551612566782	-0.00394887669024320
0.0329044505123476	-0.00280514979875895	-0.00191030431432363	-0.00431913920619059	0.00754705737324272	-0.00430121135678094
0.0366497037317792	-0.00312147406787272	-5.60839e+09	-0.00518794948841516	0.00920811931710649	-0.00212331856339737
0.0353898841318456	-0.00312147406787272	-0.000521579523725852	-0.00575845502418283	0.00789151959967537	8.32748e+09
0.0444415859708813	-0.00312147406787272	0.00474949353569130	-0.00431914493576854	0.0183874761528974	-0.00487918253261916
0.0329591106860030	-0.00231587248960698	-0.00151994243892305	-0.00640687136093238	0.0115518604738686	-0.00191392540758886
0.0420455337674237	0.000476049432535781	0.00184526214542038	-0.00374156910080896	0.0117994355371447	-0.00487918253261916
0.0411589388752383	-0.00428096875787897	0.00258955151002917	-0.00526808336564216	0.00599216450881669	-0.00328652601991606
0.0340765502738467	-0.00455077458360608	0.000681796857893875	-0.00431914493576854	0.00996379335310453	-0.00302994406010058
0.0371921801722091	-0.00332754979804743	-2.43909e+09	0.00276351868536474	0.00857608957329767	-0.000393684457654545
0.0333597227763585	-0.00740083854392533	-0.00112861799442665	0.0105770300812331	0.00883174334148505	-0.00737178958371220
0.0311895305357415	-0.00213329375861059	-0.00160441360665919	0.00215163986721068	0.0105003683282445	-0.00736330980834426
0.0288362782795802	-0.00459138583212495	-0.000864071921258843	-0.000448087373260012	0.0115804510678457	-0.00561243100051579
0.0358437812971482	-0.00173890398991024	-0.00127960956217747	-0.00406594915652228	0.00792492303913150	-0.00527404785628947
0.0329073725971027	-0.00213329375861059	0.000741034964332450	-0.00326016423176209	0.0108834479100690	-0.00487918253261916
0.0357727345305520	-0.00213329375861059	-0.00167287633359937	-0.00322005145652498	0.0104698296777641	-0.00487917680304121
0.0362340228514118	-0.0155247498253058	0.000876940553337482	0.00515501587435104	0.0110137958084613	-0.00101869604143080
0.0338652434390024	-0.00673311352947987	-0.00123781802060063	-0.00513534050366625	0.0101620940459993	0.000538137431047338
0.0314809941661245	-0.00249619376689056	2.31812e+09	-0.00110201556399872	0.0100713948270301	0.000538137431047338
0.0298643937471629	-0.00238359610099145	-0.000392988313933461	-0.00253441005182578	0.00841124961563854	-0.00350670224142893
0.0337033255660985	0.000525103214165907	-0.00189522406515579	-0.00725908878540997	0.0123919311930894	-0.00121251047478970
0.0336087302341224	0.00125270346411813	-0.00108833906142895	-0.00542357838166271	0.0124696242701092	0.000652197858197416
0.0343915051738301	-0.00204682296816945	-0.00287047271698181	-0.00110201556399872	0.0122543640264785	0.00207264617599600
0.0312253403979372	0.000621922768302703	-6.1966e+09	0.000330381215659516	0.0108580085839652	-0.000587081204780798
0.0370677910348862	0.00573530752925954	-0.00181672311764491	0.000876699911063527	0.00906591119235502	0.0139103266459656
0.0326522344909310	0.00200877857057276	-0.00135621974896442	0.000268691422815575	0.00989200174137464	0.000117863720994157
0.0342684338394360	0.00151126212832682	-0.000887712159885941	0.000615230621255575	0.00815771579129315	-0.00196205386237985
0.0189242803111555	0.000985006123077106	-0.00933021662324887	-0.00363830491739253	0.00568716761531265	0.00218566210108555
0.0341865581705118	-0.00224112441565422	-0.000898139991757322	-0.00598620574774733	0.00952181370994061	-0.000726378703933004
0.0355275658900155	0.000352109494124262	-0.00147183690244386	-0.00472397972507412	0.0101851842451431	-0.00136418386231673
0.0350228473682848	-0.000808729927827157	-0.00113309852438457	-0.000121141612540100	0.0124934020186071	-0.00118418917097639
0.0348466055505025	-0.000808729927827157	-0.00198920633229109	-0.00393864939360011	0.00971851012100902	-0.00119394664222746
0.0380589507246830	-0.000808729927827157	-0.00173377028806587	0.000605221048574640	0.0111898084431255	0.000480755707864986
0.0359048013023296	0.00132625978585702	-0.00154142835624045	-0.00410695001634184	0.0154735273984211	0.00113887966853744
0.0311798475490038	0.00534140477468505	-0.00211756033755630	0.00944979291509267	0.0118671591485291	0.0156902200365395
0.0330988550922354	0.000906224426246618	-0.000428878963178251	-0.000779337192936946	0.0100166200618156	-0.00186124193832658
0.0353697160174570	-0.00431447532973822	-0.000264236675958433	-0.00330177242684449	0.0106999295282886	-0.00186124193832658
0.0342989151941370	-0.00445014027646930	-0.000920519723235132	-0.00332641534161307	0.00849123452383880	-0.00186124193832658
0.0319126605689761	-0.00339040326817328	0.00243119743461091	7.57536e+09	0.00905233209261042	0.00170976908602784
0.0343931094556565	0.00677115792707656	-0.00174331003535480	-0.00628483135056951	0.00827127602628808	0.0126023212954615
0.0374120240782008	-0.0146988884594042	-0.00149492710158764	-0.00409538199845815	0.00795655030942272	-0.00814763173409885
0.0360607031183847	0.000618433455330357	0.000458018450723014	-0.00133557035002790	0.0112034448386496	-0.00716288917160750
0.0349030418933229	-0.00225530512108370	0.000295477772695736	-0.00494748483137671	0.00895097585865177	-0.00381820793548566
0.0331575259704569	-0.000813961032496701	-0.000610091189833252	-0.00205912437203091	0.0101276019867324	-0.00289889715319825
0.0363603027494586	-7.11883e+09	0.00242869360904619	-0.00116300119171245	0.0107626111110759	-0.000555172039254372
0.0322764314731047	-0.000440621733189457	-0.00122765374931501	-0.00225005109810235	0.0101191795071440	-0.00289889715319825
0.0360251797350866	0.000618433455330357	-0.000695301473125108	-0.00264885837140316	0.0107839251410548	-0.00395620482044292
0.0385131916646627	-6.98109e+09	0.000700727383444997	-0.00864444343825678	0.00879914204294211	-0.000651785328584922
0.0316635958154327	0.000618433455330357	0.000755135455670620	-0.00598672140976295	0.00568716761531265	-0.00117373842079320
0.0340309428333543	-0.00100413145427857	-0.000607782169918875	-0.00193503317276148	0.00689302605010088	-0.000344194082184530
0.0357097664688671	-0.000974217327794793	-0.00182736867347844	-0.00138930233205527	0.00836759023164957	-0.000805687521935012
0.0365199860869616	-0.00137548259003671	-0.00220399675052974	-0.00149665170455098	0.00807520986879431	-0.000415319343998685
0.0379480833913252	-0.000307987733194623	-0.000460167042454755	-0.00243371844890949	0.00568716761531265	0.000800931972235426
0.0335518355250659	-0.00412596648556223	-0.00290655186934120	0.00334727100535583	0.00568716761531265	0.00298946459187458
0.0389497282087729	-0.000193011146530130	-4.15547e+08	-0.00197140453359638	0.00796766569064825	-0.00269197344548676
0.0565484706608932	-0.00451672943141940	-0.00230879073125917	0.000201891992354658	0.00312534726256781	-0.00514761898921590
0.0410943665317271	-0.00117676363795149	-0.00403687154841939	-0.00150488510806701	0.00184860248936599	-0.00790750512215952
0.0427867119712050	-0.00117676363795149	-0.00252184508737856	-0.00164561500170704	0.00706342369837279	-0.00608194699531369
0.0358026429274578	-0.00222979704004448	-0.000912062866179001	-0.00540452180539666	0.00718133841261071	-0.00850848055347224
0.0409357718140348	0.00172343412944171	-0.00207248001823541	-0.00540452180539666	0.00537366802812887	-0.00510669261390971
0.0401563773253184	-0.00117676363795149	-0.00273894452553158	-0.00266909524072718	0.00476559937931243	-0.00621578993625625
0.0385031649032479	-0.00569813975708940	-0.000985699402009214	0.00998585222821707	0.00547794634684268	-0.00458024753258761
0.0422617680393061	0.00241546974313457	-0.00287095400152972	-0.00346365019270280	0.00717835903207603	-0.00453328791169868
0.0399783020425917	-0.00561540465147251	-0.00254522749499785	-0.00426104128576432	0.00386717863823549	-0.00273691625493682
0.0419944259320981	-0.000741665217907094	-0.000390297131169731	0.000401091656029996	0.00708697226375267	-0.00245232811809534
0.0386291583223972	-0.000419041850793650	-0.00100713948270301	-0.00223012362598770	0.00161682387250172	-0.00558243665994069
0.0391463100282823	0.000782883801688806	-0.00165036482182868	-0.00178263212883463	0.00305346970716865	-0.00814402209998952
0.0371413015200015	-0.00191141012286823	-0.00301768276328478	-0.00300624079611601	0.000840276984027060	-0.00280902872303198
0.0395709290502537	0.00171423815682986	-0.000491271775236817	-0.00312176627634824	0.00275526809311486	-0.00634974746875784
0.0404072755438062	0.00222034323642482	-0.00111122299576648	-0.00481612852726501	0.00329717157574959	-0.00453913781078697
0.0377574030371056	0.00171423815682986	-0.00235940582288102	-0.00141112629447180	0.00696751056346789	-0.00717222838366813
0.0368163771543828	0.00171423815682986	-0.00276538652777687	-0.00197236137311425	0.00500133713454105	-0.00652220776509221
0.0397476865300516	0.00399337259261306	-0.000852074185028804	-0.00146187889596449	0.00636945721691034	-0.00588187013325401
0.0370104952553731	0.000237535123831951	-0.000817553477872172	0.0119079537435424	0.00644503035008809	0.00773091952970020
0.0385904836712259	0.00204650211180418	-0.00223685015050254	0.00251270641054623	0.00545796730852647	-0.00354144067254772
0.0371447392667722	0.00292218215799237	-0.00227137658723712	0.000585385249707211	0.00150017539499103	-0.00490238732332196
0.0374697209281705	0.00905743141698708	-0.00282312921437015	0.00672738395152856	0.00337409688932386	0.00235667281419825
0.0372697013618903	-0.00404430281102223	0.000873061629064446	0.000896833647984424	0.00106482487351678	-0.0105145203857843
0.0354605298279852	-0.00114142360114782	-0.000466744024985061	-0.00202938786246362	0.00204699485550799	-0.00840930155913509
0.0382857847157753	-0.00234347759617639	-0.000641609598143399	0.000502854690023182	0.00155217704447711	-0.00863888574764401
0.0388331312974638	-0.00203161666828668	-0.000171809989236904	2.14783e+09	0.00463066208898117	-0.00483878327848449
0.0360220857629929	-0.00233964450852696	0.000566519468386938	-0.000570143426441141	0.00476377164394596	-0.00387603656574821
0.0328884076940839	0.000533294218805097	0.00152111700240307	0.000502854690023182	0.00449224694483346	-0.00516071107483464
0.0396195158712808	-0.000744621680129969	0.000732532270652709	0.000502854690023182	0.00441108747315318	-0.00387603656574821
0.0367241309493667	-0.00157498649430127	0.00106486498056244	0.000502854690023182	0.00537071156590599	-0.00157467709709190
0.0377894313778534	-0.0122047458814202	-0.00162147056022023	0.00273529478437660	0.00696561980274396	-0.00670836175273022
0.0393937132042198	-0.00846195638050762	0.000449941464685055	-0.00370902509804553	0.00760309264560651	-0.00226114929059404
0.0438917756706738	-0.0127094644031509	0.000369276455581972	-0.00485837270550001	0.00398246920577172	0.00626661129268435
0.0432566519547713	-0.00513551812058274	0.00266307345430036	0.00132083960511509	0.00445704441790063	0.00683630322838293
0.0266451157836614	-0.00632923557969215	0.000912435288745836	0.000880538728290903	0.00797184828255271	0.00655859058508302
0.0286583748841921	-0.00870615099279237	-0.00123494177246907	-0.000488668827973538	0.00190683791966309	0.00195543047026813
0.0190737077041256	-0.00674755206591717	-0.00535735019012354	0.000467743836337565	0.00227508362417162	0.00356385478149323
0.0351455176322223	-0.00244210655103021	-8.29528e+09	0.00237240050567459	0.00347050849751052	0.000287718205276280
0.0294889917997932	-0.00274483453166553	-0.00289922946871943	0.00258623408439536	0.00525371931371823	0.000287718205276280
0.0302712510774853	-0.00324589758266333	-8.29528e+09	0.00247684498214899	0.00555352520959838	0.000287718205276280
0.0316725339570368	-0.00464627518889848	0.000365989969669101	0.00201274916809302	0.00503427647818312	0.000287718205276280
0.0371889716085563	-0.00200103791076055	0.000109198307300598	0.00340860613732459	0.00440280250343559	0.00142757591277001
0.0340262445794342	-0.00373253355637975	0.000133022465379933	-0.000991205526420422	0.00365922933607071	0.00230671662404079
0.0296900999858841	-0.00895229366158058	0.000825391540509561	0.000730681616974436	0.00559210245794454	0.00209731773865433
0.0354314808677721	-0.00416077940119438	-0.00240709310016976	0.00132083960511509	0.00599806597410654	0.000287718205276280
0.0320277677900179	-0.00890737377044232	-0.00257992008949302	0.0174251362401957	0.00673844203697459	0.00643534736335038
0.0573353136009464	-0.00486693269495927	-0.00272531385958542	0.00144915923291259	-0.00280812917929363	0.000580320302798254
0.0480054980481541	-0.00704732358432961	-0.00421921536671977	0.00438110459173399	0.00618387618706746	0.00651813976474678
0.0421184139989644	-0.00585683187760679	-0.000166257455244292	-0.000303912857355652	0.00770760014743837	0.00470467104737822
0.0438567106536118	-0.00704732358432961	-0.000728808044984358	0.00160016225981931	0.0110360265709124	0.00251565714319115
0.0427695232373511	-0.00704732358432961	-0.000950347906049643	0.00144380207752811	0.00354082760770693	0.00251566287276910
0.0358418332406448	-0.00704732358432961	-0.00207472601279232	0.00166897449101453	0.00315588018347033	0.00251566287276910
0.0325736819772185	-0.00596598033757921	-0.00237519081013688	0.00191590211198206	0.00201254290328677	0.00154620682425184
0.0395923576717916	-0.00588989154238584	-0.000643385767308304	0.000947666463568430	0.00271840398857614	0.00197920821876606
0.0404879480013606	-0.00704732358432961	-0.00207210759566857	0.00126309691852180	0.000906946353068483	0.00384294252350146
0.0412079840625015	-0.00343604508613340	-0.00175478637999127	-0.00182809060030031	0.00509344010010833	-0.00109919661164668
0.0406352554504887	-0.00522435522671778	-0.000355823979510095	-0.00148767918547923	0.00700910729939439	-0.00436359500151479
0.0395392444841830	-0.00424338272651839	-0.00153893598983163	0.000329627776158919	0.00257162939019748	-0.00214238086924137
0.0406628147204345	-0.00569248466365146	-0.00150174529934969	-0.000638515626049692	0.00595962050605326	-0.00309229905694466
0.0422772378997746	0.00541891450521035	-0.00140490397281668	0.00433793222187088	0.00714157514162863	0.00724797340418443
0.0403000178445577	-0.0119151157159816	-0.00104201542369262	3.21182e+08	0.00464821751582398	-0.00405840903193836
0.0415089014965042	-0.0103807347406212	-0.00113517263160294	0.000333031718419791	0.00264196568912774	-0.00354475236860357
0.0377403288948107	-0.00137124270235275	-0.00108432835686303	0.00930632428319191	0.000290849419626670	0.00443242442144385
0.0369684401532105	-0.00434449258862513	-0.00136385727637351	-0.000117791528311970	-0.00132646605066327	-0.00454439183376832
0.0382009296663164	-0.00500090168661675	-0.00165818569573221	-0.000117791528311970	-0.000537516344797416	-0.00533447198536397
0.0369691277025647	-0.00556904090669053	-0.00132110889527880	-0.000117791528311970	0.000770565209093493	-0.00917609097635867
0.0408415202567358	-0.00354486123058465	0.00136205818889680	0.000714908088874485	0.00174551019328810	0.00186383743713852
0.0574132358610841	-0.00340184523534204	-7.2859e+09	-0.000117791528311970	-0.00546775342766730	0.00545360709970552
0.0534387995236002	0.000956570227704764	-0.00212671620312249	-0.000117791528311970	0.00226955458144861	-0.00170055592468214
0.0423068025220034	0.000215471092099258	0.00136205818889680	-0.000117791528311970	0.00302824810502699	-0.00282273387349151
0.0415114225108028	-0.000451958849081711	0.00136205818889680	-0.000117791528311970	0.00471549422012824	-0.000621097709077715
0.0387129820478248	-0.000452217826005110	-0.00122909187338079	-0.000117791528311970	0.00229469596949895	-0.00361312342229653
0.0455620622350392	-0.000421869397512620	0.00108062131992854	-0.000117791528311970	0.000551305720052829	-0.00143422222319353
0.0426386596769432	0	0.00238771566753844	0	-0.00272298765093719	0
0.0401097958565743	-0.00455758132221223	-0.00298682325643903	0.00550372944762356	-0.000366899253689974	0.00381393367033398
0.0438938956145158	0	0.000424453437168660	0.00552824058209926	0.00115554128121984	0.00873170491045521
0.0432298948257387	-0.00279368491327838	-0.00386624471702943	0.000831545107229266	0.000131119099584508	0.00542391069718389
0.0276067108512294	-2.42657e-07	-0.00107974469450199	0.00813794874736114	0.00957996892614639	0.0114976013706697
0.0354592120250564	-0.0230581708030244	-0.000503660841640931	0.00287373857641406	0.00551114352149256	0.0123498760909268
0.0360792669509470	-0.00187466060988854	0.000559764295982346	0.00566733754602317	-0.000890502464348228	0.0172357163931254
0.0296325750232530	0.0164936214568720	-0.000117413376167184	5.60136e+09	-0.000542701039885555	0.0176597051615222
0.0286871946612871	-0.00395386715263879	0.000203576488272343	0.00415492377252814	-0.00326250762914418	0.00926558698395811
0.0575776747482867	0.00191035588052519	-0.00603009431485435	0.00395540840910769	-0.00312105007910433	0.0146769441758507
0.0418774852461119	-0.00115734036869656	-0.00325666345963384	0.00795225312595923	0.00158664045585423	0.00896736245159252
0.0399400284618770	0.00126666071600752	-0.00129415696059584	0.00804323882382601	0.00145874481682512	0.0135045006396745
0.0308114356867347	-0.0128944151794192	0.0109127833491797	0.00382717472497946	0.0121481376512613	0.0109310607028444
0.0393535488627811	0.000686134148403015	9.09949e+09	0.00251299861902174	0.00337344371743741	0.0143183871876578
0.0445182477238698	-0.00320995021059683	-0.00181560012036646	0.00670016845625985	0.00510613684484843	0.00615156136742208
0.0426203250274990	0.00129466689303351	0.000267636034556944	0.0178737048980036	0.00685698700478715	0.0128702936562442
0.0465747651379329	-0.00175067254302223	0.00156591084282639	0.00110013053285274	0.00920559830280791	0.0185086567265676
0.0440966080824331	0.00769963603408606	0.00191917370099225	-0.00130405194171775	0.00439085633340711	0.0173034973002894
0.0380172393971975	-0.000644577519522176	0.00234771175428240	0.00590788241715295	0.00430707844460308	0.00897303473376431
0.0239253997217344	0.00194179980432197	0.0107107011348371	0.00251269495139032	0.0151377168346949	0.0171981303617648
0.0306790824360594	-0.00514127634642381	0.000835848020270699	0.0162544688731844	0.00493940612646536	0.0147027845724111
0.0359718373643599	-0.000465305900919283	0.00149717309614455	0.00256872449417617	0.00312390913850203	0.0170253835865329
0.0367567895436892	0.0144447816772637	0.00232278809019421	-0.00187529659304114	0.00449206932791697	0.0181951342210720
0.0366145241231582	-0.00404376996027276	-0.000763529287369286	0.00429742410575513	0.00591492979803305	0.00559358068905598
0.0387243839079479	-0.00235557846480955	8.02445e+09	0.000608922355931185	0.00349112351897933	0.0110628409957245
0.0405664432192935	-0.0150094888801446	0.00239609804008120	0.0118017273683252	0.00520478871801406	0.0132775520570232
0.0383308191984726	-0.000789833779743742	-0.000488236244838214	0.00254199601303331	0.00754046835859871	0.0280916050332486
0.0345963375855894	-0.00594243177219933	1.64651e+09	0.000944217257641743	0.00545741726904314	0.0210149460098083
0.0353485738748166	0.00253479966312647	-0.000474588390158198	0.00152274420254124	0.00190099375015275	0.00912521232415106
0.0325667491878975	0.0110863322653248	0.00141149298746069	0.0150080564856568	0.00317288557082981	0.00519883568652265
0.0355032151837224	-0.00175382381089545	0.00297089502973439	0.000301367778829681	0.00211030669186995	0.00619842931506379
0.0357289032592245	-0.000121716862166412	-0.000115851493217657	0.0152923008478212	0.00605433042958838	0.00375776661767731
0.0362272046536497	-0.00391029371231909	-0.00127217829957463	0.000993554653380458	0.00756934543147331	0.0111014583511163
0.0375430595259472	0.00567186391260470	-0.00173686426015958	-0.00770061006233778	0.00575685074235646	0.0213415892488124
0.0402824280402472	0.0182982093284160	-0.00168444435148306	0.00158920157719846	0.00766514397481918	0.0199663759489394
0.0343666961013009	-0.000930185521238989	-0.00271233063594776	0.000343544348044851	0.00793271526514527	0.0220180805175234
0.0384089133459489	0.000838414871192885	8.56509e+09	0.00159388264238468	0.0119457689580211	0.0195957295512693
0.0345166964520662	-0.0280798593984485	0.00101442177627912	0.00774747800997948	0.00362283505692400	0.0213269215292571
0.0314793898842982	0.000818418644142819	-0.000307638801897388	0.0186826067131693	0.00362283505692400	0.0130892781255432
0.0370292882710534	-0.00314337251480263	0.00269072439749337	0.000953791382398379	0.00166893438396887	0.0136822894435036
0.0187017435035267	-0.0111474095662858	0.00285711134119936	0.0110363703455894	0.000251275797674779	0.00900110966572572
0.0224859005572477	0.000416362700143618	0.00253803114509101	-0.00122414151803086	-0.00740324496666488	0.0143970542929293
0.0287533712866247	-0.000300247073382405	0.00133705431071729	0.00209279710165075	-0.0145409812910661	0.00735546028655097
0.0359585447435129	-0.00189494904541412	-0.00124895632013797	0.00444283506458138	-0.00968000735717623	0.0100647485166066
0.0307888611496065	-0.00295945879214358	-0.00489942513152113	0.00426474832269882	-0.00813405263435425	0.0171705137960395
0.00410012608900183	0.0250583664658261	0.000605559093673767	-0.00246990073367200	-0.0402408886001002	0.0176970047139853
0.0344088084992431	0.0280426744375445	-0.00306763322386428	0.00917448669453231	-0.0204545932861704	0.0103628011616336
0.0278495876605854	-0.00407505918546486	-0.00408259931004878	0.00298548826477638	-0.0164436595371366	0.00721961199332545
0.0310699542438977	0.000271679397717182	-0.00132390492931904	0.00199849970772812	-0.0154621828340775	0.00735391330050412
0.0302015794095974	-0.0258613668157019	-0.00262827772740206	0.00318229353782586	-0.0158297352596539	0.00583127795994395
0.0283225070246864	0.00150087440350109	-0.00519316340435085	0.0103585039781702	-0.0142238491514612	0.00527934198631648
0.0152495009005249	-0.00291756984774157	-0.000327539917953462	-0.000491561691881153	-0.0200351881801346	0.00659904140541926
0.0248865364230663	0.000436511333967189	-0.00233954137612384	0.0173346089085650	-0.00778827260499279	0.00128863937702873
0.0306838952815385	-0.00128164356235019	-0.00357750836575120	0.00539047860983801	-0.0130769022371683	0.00329698249967720
0.0247859250342414	-0.000925905526509362	-0.00494945007661401	0.00141509689199206	-0.0117348631936334	0.0124115836454624
0.00164535144112128	0.0315884810484911	0.00273834864942465	-0.000244579639923085	0.00104799710307379	0.0121267663255029
0.0300050548858675	0.00317075989740988	-0.00137055515299859	0.00230834382417896	-0.0115491675722315	-0.00107939519024696
0.0325576391589549	0.00208776653220950	-0.00205419693499278	0.00558027660905304	-0.0136451617783791	0.00388048271823843
0.0385969007985313	-0.00134169526885785	-0.00313145499266390	0.00751394041268415	-0.0160033414715785	-0.00204354564958130
0.0355499685398051	-0.0242272911839888	-0.00146814705424322	-0.00460144697100745	-0.0132069063608835	-0.00423123029168367
0.00957189022123505	-0.00479932940471178	0.00600488417186859	0.00712203728081467	0.00294718603617188	-0.0229464440329739
0.0315781105123992	-0.00207251439570312	0.00174775045826706	0.000386587802404054	-0.00830445028262615	-0.0155224579941252
0.0359795722945942	-0.0544892030494135	0.000189826074146998	0.00529395813967027	-0.00980726128347479	-0.0119603220860174
0.0193812714485518	4.85879e+09	0.00542191680405683	-0.00186108151014394	1.19222e+09	0.00163468869655390
0.0363679230881339	0.0117863720994157	0.00895177799956496	-0.00262304089315457	-0.000785553785014115	-0.000704634955607789
0.0723284731839297	-0.000808449178507543	0.0103229232990925	0.00110745293347451	0.00930878800171097	-0.00503927267015667
0.0296130944582185	-0.00366730231140410	0.00573610967017272	0.0111676922722334	0.00549409802708742	-0.00399791041835049
0.0176650336690170	-0.000522037889961957	0.000380383242440583	0.00454350947876382	-0.00254515874006244	-0.00406775970315489
0.0238141886136995	-0.00111322834804943	0.000926764963202058	0.00827918284386088	0.000393841448090411	-0.00526989391227477
0.0238616868149158	-0.0187204792234274	0.00246894389415413	0.00661376642075412	0.000442357222350908	-0.00809789899748149
0.0328406803097495	-0.00129983497234559	0.00338268552667287	-0.000114992056524961	0.00130632085458647	-0.00415808076997931
-0.000550628483938985	-0.00415090733838427	-0.00146666309355383	0.00338359079998917	-0.000895544492945380	-0.00312085527345398
0.0276935712529713	-0.00475683885462488	0.000649636736853181	-0.000763059461977279	-0.00342163519758586	0.00348694092707487
0.0313913835669661	0.00692574194020285	0.0107350518411301	0.00201802037980822	-0.00558832666607463	0.00708995164428735
0.0258393079405894	-0.00669896524489007	-0.00141443226094971	0.00461394891009720	-0.00914704201614554	-0.00176935096714350
0.0302452960893659	0.00121406319041451	1.06211e+09	0.00274828373759221	-0.00585900911722829	-0.00132763488456534
0.0436613893412517	-0.000628311247718412	0.00446216093101114	-0.000133856118971848	-0.00957051512252673	-0.000357598429801615
0.0156926264592791	-0.00589310010603857	-0.00146232580304469	0.0105282713728674	-0.0215070021642667	-0.00241977838575396
0.0251319342467209	-0.00108396739345210	-0.00253837491976809	0.00498622823748345	-0.0221582832899919	-0.00280630144392716
0.0312251685105986	0.000104618082686322	-0.00240931617641487	0.00245562835499529	-0.0133280869345537	-0.000626540808131458
0.0327329069484854	-0.0376227006594704	0.00289151172721902	0.00312585146542752	-0.00924587723580561	-0.00135856887592445
0.0613786767611846	-0.00259615198382908	-0.00449180003775326	0.000506679183305680	-0.000696390092935857	0.00818905658268680
0.00890766024933988	0.0107375155596492	-0.00461629803705724	-0.000579707237957464	-0.0281760017164714	0.00299239813578565
0.0257651672018995	-0.0178731319402085	-0.000646055750633614	-0.00753852030209527	-0.0242280933249020	0.000355632611606522
0.0283841572834424	-0.00674147871328878	-0.00129848852152703	0.00821019872532713	-0.0199496455813216	-6.285e+09
0.00817278458130509	-0.00934471245546567	0.000231599854032191	0.00111053544641232	-0.0181496986679181	0.00204383785805682
0.0149006841948493	0.0384702771258074	0.00144687886088797	0.00332674765713425	-0.0169244857188104	0.00945494953524885
0.00359403819814073	0.0199078769580566	-0.000874476834818419	0.00777698533642872	-0.0112466458564024	0.00276175397535574
0.0361362762515625	-0.00263631632526775	0.00326281702635355	-0.00278277579685909	-0.0369550902365839	-0.00398666898641002
0.0206141047363348	-0.0184300469170756	-0.00366906702141311	0.000640108448720156	-0.0353869620470904	0.00419271033911702
0.0178964513224703	-0.00518969700969031	-0.00512731336495647	0.0153918236168354	-0.0327016234528713	0.00137187868550534
-0.0188546659390471	-0.00372417983172674	-0.0132718797748514	0.00660299481420566	-0.0140706402370432	0.00318884817500216
0.0322789524874032	-0.0237747691173945	0.00354471799113586	0.00600654574947447	-0.0102286717417935	-0.00189705180052225
0.0293757753394754	0.00196942782920318	0.000361481937737012	-0.00265410666480656	-0.0124944906384179	0.00249474418366887
0.0403472868626560	-0.0220781837902326	-0.00648273097300770	0.00714358049391159	-0.0132542899705408	0.00159389410154058
0.0241328677393512	0.000424788044521017	0.0107702887455307	-0.000574991795303538	0.00213296144308942	0.00199801269360226
0.0291900224222940	-0.00581867288845108	0.00275334295492322	0.00719170894870258	-0.0120393902617454	-0.00298359750405244
0.0313407340978765	-0.00345570899766229	-0.00110779670815159	0.00130208669648046	-0.0136382289890580	0.00704818302102231
0.0292397551589113	0.00857362585477861	0.00156197462277385	-0.000344304090081195	-0.0148106152294547	0.00866862225721130
0.0288668169300607	0.000248824684227209	-0.00133598860921835	-0.000544240004523276	-0.0146139188183863	3.7394e+09
0.0596666788693337	-0.00814728795942177	0.00335805407106019	0.0148602906702925	-0.000242410421710719	0.00557639195520206
0.0175620731532319	-0.00403888263028030	-0.00159897050760544	0.00464495165639173	-0.0236848147435589	0.00100249279498450
0.0317799635436238	-0.00309942665191609	-0.00356227341797867	0.00719382889254456	-0.0180833501552420	0.00237378133396085
0.0277766501332652	-0.00375028378887290	-0.00353105294772199	0.00254760526984764	-0.0141968055435311	-0.00281300505013019
0.0425238962305785	-0.00169583475245026	0.00214252410869015	0.00210162638127371	0.0226621423750299	0.00166612689077273
0.0686082582201453	-0.0191171952007760	-0.00188593641929672	-0.00254963354044241	0.00446581640174408	-0.00175853925354938
0.0500056364151763	-0.00421546249316167	-0.000546358802449670	0.00127490557867945	-0.000911696173190117	0.00418039174652171
0.0422067640909736	0.000431260748732610	0.00255225768714411	-0.00453051479597025	-0.00530465526170536	0.00954037754250285
0.0377568300793105	-0.000927492619601874	0.00231970557725641	0.00919230568196087	-0.00626615292644825	0.00319641694747584
0.0355044183950922	-0.00265136219696788	0.000286408423756611	0.000832622267884112	-0.00486718479638912	0.00245526166200641
0.0160317028824375	-0.00427729036883423	-0.00747549494463088	0.00235643217192429	-0.00455275701757723	0.00668160462369761
0.0272538261452084	-0.00196158976656579	-0.00391231052375795	-0.000580303114064400	-0.000503884295181032	0.00510165058531256
0.0166019104801517	-0.0384915338600068	0.000616439562203301	0.00532064078418951	0.0316558608851985	0.00254537073444663
0.0302279927639529	-0.000562407923249079	0.00278731935217448	0.000789449898021005	0.00579174387207993	0.00388679671314077
0.0256910837589890	-0.00306689410830856	-0.00154330192823053	0.00154649330314941	0.00746879133842785	-0.000720729340073014
0.0189812323159915	-0.00444367731254022	0.00855918731834132	0.00488001332142210	0.00237327140152319	0.00213727008570880
0.0239333065393072	-0.00308831127069055	0.000642234122140091	0.00259394609631783	-0.00313731635090809	0.00265388894084441
0.0304406174017260	-0.00108614463307360	0.00965897980609493	0.000901360014565957	-0.00985601999184042	0.0112646940269491
0.0243637697307890	0.00129094266736516	-0.00215605737181114	-0.000722425295146601	-0.00194403433972298	0.0102106808670264
0.0387901594628289	-0.0461361659457603	-0.00293310846314552	-0.00245314171816443	0.00182607378886145	0.00487178564748402
0.0168421516836501	-0.0117493590258502	0.00249287061167880	0.00931377273452861	-0.00893682380111204	0.00872156355748139
0.0308875817777076	0.00330103331128877	-0.00113521846822655	0.0273534062100021	-0.0175538225609821	0.00558638433914914
0.0318724389317579	-0.00302316596938418	-0.00374178109519316	0.000302800173317508	-0.00746128559131163	0.00696796892970399
0.0447733858300416	-0.00473727807549911	0.00193731354478610	0.00622071737329437	-0.00713447046496901	0.00220430614773911
0.0302174503405225	0.00302655787953135	-0.00416626833687173	0.0165991602827351	-0.0273367904339433	0.00395484691046846
0.0238564156032006	-0.000132488468714871	-0.00139256246190956	0.00319630808549476	-0.0166420175258109	0.00637025935782352
0.0287481573706891	-0.000804616090858118	-0.00314779001940308	0.00431296845073703	-0.0186053147066061	0.00841233823544929
0.0284000282143676	-0.00196644271909055	-0.00177584257896233	0.00295716123138511	-0.0142283182222632	3.72899e+09
-0.00926501402616298	0.000656764331824609	0.00400523854855021	0.000955561821985333	-0.0490099503587979	0.0133335300336074
0.0293479868864115	0.0169470602559385	0.000652272342710783	0.00202212848719931	-0.0202489014377184	0.0157746740155418
0.0235062810945962	-0.00603937623113547	0.00143922414474502	-0.00563568735742014	-0.0196132047640208	0.0113659356693487
0.0317821407832453	0.00124082604902507	0.000523757336305144	0.00669856417443348	-0.0225794645651926	0.0161325434543805
0.0349129540631787	-0.0208055299356880	-0.000259105265945241	0.00307041206917067	-0.0155802121398744	0.00988082906436959
0.0333478052542198	0.00157860185798854	-0.00241251328091170	0.0169653949053827	-0.0208174474578267	0.00592312309450342
0.00598362743766924	-0.00261870933222338	-0.00150706807726646	0.00140844485199059	-0.0127653850839557	0.00838913344474649
0.0476334192559961	-0.00266325680079480	-0.00115777581662085	0.00477206234324150	-0.0206375387101557	0.0160366876152552
0.0479123924064453	-0.00395177585668656	-0.000849902674985258	0.00294379412602471	-0.0189843262880852	0.0128532195139493
0.0225472643371062	-0.0146038920569715	-0.000795672219676126	0.00621722233074408	-0.0297785073736728	0.00670612721732921
0.0398294476074167	-0.00295410163675911	-0.00241770427853558	-0.00180904548319016	-0.0254037454247309	0.00796835324000241
0.0374052631762182	-0.0194158780993777	-0.00187115983776029	0.00546326716813143	-0.0251445393182137	0.0102078733738303
0.0303439594216874	-0.00223175655570383	-0.00482232220103038	0.00128330513995607	-0.0231371243871934	0.00981585565040175
0.0322266987364873	-0.00671306000665029	-0.00692127286940083	0.000446920258231330	-0.0239110757768561	0.0120448906565787
0.0391982773003006	-0.0112929981420285	-0.00485716376455228	0.00477411926172602	-0.0213779147730237	0.0142232188978866
0.0222340856062877	-0.00144365883807933	-0.00837555434500189	0.00500254607548878	-0.0169267775499909	0.0101670787788169
0.0358704811304013	-0.00144365883807933	-0.000838661243044791	0.00500254607548878	-0.00730767560643706	0.00867446642672164
0.00188398836279327	-0.00672159707779774	-0.00891029585519748	0.00241126996249626	0.0553293883601933	0.00281664906170722
0.0360639689778170	-0.00742581950379303	-0.00634298656677529	0.000824027900957150	-0.0123449486538887	0.00979064550741599
0.0501309995807509	0.0338931464836253	-0.00929131278895948	0.000754619793655002	-0.0176552933864997	0.0138782410094383
0.0421533644244674	0.0278726205639496	-0.00581947502936426	0.00725490619350551	-0.0196255233566161	0.00965158865053774
0.0258462980256900	-0.00833349924283929	-0.00595417740699952	8.55644e+09	-0.0210289834757890	0.00437132993174905
0.0368425613256203	-0.00267370182140004	-0.00627348678622592	0.00417847806748597	-0.0169143443658365	0.00953304368272518
0.0394939235225881	-0.0450054910328491	-0.00779795559173050	-0.00131722997100576	-0.0145268292335264	0.00534051669010260
0.0396391110278743	-0.00102132591771045	-0.00751800841302958	0.00307169549463176	-0.0129645452135432	0.00458514632173598
0.0411969259770555	-0.0207180965761511	-0.00994729216860476	0.00334449788962740	-0.0121023583234303	0.00322981465735401
0.0452967827758936	0.000186083513829203	-0.00915317266455344	0.000625698560172616	-0.0110154000902876	0.00277411840457466
0.0371872527351710	-0.00466189974797170	-0.00976251327967507	0.00370458467513327	-0.0152820449032883	0.00842408387024947
0.0408288578894634	0.00515976569447268	-0.0100819372504605	0.00618656908870458	-0.0108331422156565	0.0136025337184214
0.0181428804701561	0.0135227779933392	-0.0157990820176144	0.00905576983938120	-0.0180055424866632	0.00618994953969585
0.0365378623701697	-0.00435226189632710	-0.00435656480936853	0.00242773103995037	-0.0234537408647827	0.00407948241964327
0.0365930382058408	-0.000831132577616772	-0.00577862313857143	0.0124558159872465	-0.0209696823439930	0.00615522829731092
0.0284159564410722	-0.00573737017732201	-0.00678508080149824	-0.00146580365686114	-0.0196439153018398	0.00711103649114816
0.0408179143955764	-0.00536756602761072	-0.00669140220199435	0.0109051057147250	-0.0148562226699471	0.00474149504487127
0.0327783997974188	-0.00127244186016039	-0.00783983880655457	-0.00153309182032130	-0.0145542166161337	0.00546234470608127
0.0346469297588994	-0.00222454301706313	-0.0109390821119762	0.00208223748948649	-0.0156267363128391	0.00585098770809645
0.0420644986704426	-0.0106646926238881	-0.00722751881089826	0.00344011308647883	-0.0180653592804749	0.000206599413599453
0.0352409151051115	-0.000444536753803586	-0.00689405737413212	0.000964431208653958	-0.0141498230043303	0.0114955387226073
0.0537758705944756	0.0252231491277057	0.00553010842451139	-0.00197974106951553	0.0196833920939243	0.0129087964200770
0.0385824622620940	-0.0210851333397119	0.00238454148135341	0.00629256628080378	0.00808030919317098	0.00946108018365675
0.0409447672514184	0.000563698797161509	-0.000679155522458321	0.000830376273327200	-0.00255256135477553	0.00896455495839637
0.0364918538592207	-0.0458737512755903	0.00181572617108138	0.00937977747252768	-0.00967336104675272	0.00720597559780134
0.0299019797785235	0.00122073814872778	-0.00432779659847501	0.00147059358402843	-0.00317475914281989	0.00487996175522054
0.0345529073847185	0.00245997710466034	-0.00606510203613684	0.00556959667575180	-0.00568544301234931	0.000262776779496440
0.0384897003950623	-0.00154328473949668	-0.00294150229484418	0.000804169183777916	-0.00568544301234931	0.000262776779496440
0.0432840966331580	0.000523103591460900	-0.00342346866253028	0.000804169183777916	-0.00568544301234931	0.00255175348428439
0.0334785542230687	-0.00101678809197301	-0.00400594901621618	0.000804169183777916	-0.00804117617576354	0.0102979996350043
0.0327330788358239	0.00346829115084336	-0.00432532142080005	0.00472939417623811	-0.0137582063513584	0.00194041324645775
0.0307529366958518	-0.00273387957862263	-0.00554945147967500	-0.000244889037132455	-0.0121465333694349	0.00169425338893570
0.0334973472387489	-0.0160267181496199	-0.00330549092293489	0.00738468113410264	-0.00856571903720581	0.00233860745491777
0.0169766821739468	-0.00489569517627483	-0.00410343778505769	0.000702463445564243	-0.0154574845801574	0.00264793017977505
0.0320218090289485	-0.0173260145416380	-0.00412140001193504	0.00575026172771246	-0.0126931351059897	-0.000159848922305753
0.0290591588618861	-0.00146576927939343	-0.00400478018231411	-0.00357652860792153	-0.0109095174897475	0.000502242198140187
0.0358730021446999	-0.0283392946880837	-0.00251649939114999	0.00988970991019412	-0.0101026783226442	0.00204242838188080
0.0386140895323852	0.00459540226626882	-0.00323478793101575	-0.00265973311035475	-0.0118538665276821	0.00512668884095978
0.0305939409077030	0.00367964955188917	-0.00246972311675551	-0.00574206843124209	-0.00870678124636702	0.00136226445370305
0.0345566316103868	-0.0334608498271991	-0.00206024163973141	-0.000358346712682056	-0.00765018977636627	0.00597148073241247
0.0200474494769504	-0.00951127128651021	0.00725330191167914	0.00457666654636804	-0.00739562462798964	0.00873680423483187
0.0242944991333577	0.00254468318509248	-0.000245888275527164	0.00218616630394527	-0.00227599462706588	0.00781829559345765
0.0273351288563374	-0.00446200050282851	0.00102514754620397	0.000114064437854644	-0.00599823786144508	0.00895733569017773
0.0271689710957495	-0.00848785407284753	0.000401804988484934	0.00204588904696339	-0.00599823786144508	0.00548907318722412
0.0291203507544060	-0.00104080075316695	-0.00109902472430814	-0.00147371620401189	-0.00599823786144508	0.00609105702425627
0.0248764523658720	-0.00429206122079271	-0.000546181185533179	0.00233295809105778	-0.00477409634341422	0.00312492900337736
0.0328109438001822	-0.00104080075316695	-0.000321947849872985	0.00277219326638302	-0.00308827689322284	0.00470973599428717
0.0268940086498662	0.000671220056995759	0.000296234076985309	-0.00275366381128849	-0.0147544080697524	0.0145642433775484
0.0430826446723900	0.0176779825151869	-0.000248362307286538	-0.00529946999365943	0.000816029410137124	0.0103053334947820
0.0162612870709464	-0.00327700346136099	0.00861207132283189	-0.00450011365536061	-0.00887763726087503	0.00252919040631214
0.0281575524754682	-0.00251820680537948	-0.000841285389746490	0.0110770503490437	-0.00267711092028106	0.00408062260565558
0.0291675624767248	-0.0903989890845608	0.00322170730455291	0.00334045853717173	-0.00202351504506353	0.0149971702875493
0.0242354271846797	-0.0873531454456453	-0.00230910585804649	-0.00236021369337216	-0.00174063432245154	0.0116467422847423
0.0167629116205835	-0.0873628857281625	-0.00182296262803389	0.000989217362871318	-0.00513747763624209	0.0130355919801394
0.0230522693377345	-0.0854893137380847	-0.00132234648411628	0.00229572156395223	-0.00454828794677521	0.0148323303298902
0.0418450558349075	-0.0682702131210181	0.000723932174147795	0.0177807711436334	-0.0102672318014058	0.0235596807611024
0.0495456086014657	-0.0883248818661872	-0.00201894284185838	0.00473274024976168	-0.000197308329993611	0.0177163133916812
0.0405025011293569	-0.0887328278163203	-0.000150753217308051	0.00369417976157369	0.000194254464945564	0.0166966776994663
0.0349801047167680	-0.0935571324513219	0.00142843534946270	0.0259598582606849	-9.51677e+09	0.0166966776994663
0.0376545571128797	-0.110661068551567	0.00115437244731778	0.00189239365364784	0.00344625519404263	0.00139449332967915
0.00977494646382941	-0.100404551060930	-0.00158033792010779	0.00424580060841384	0.00237964842178299	0.00908281344731138
0.0327796603045681	-0.0971948414926075	-0.000875324812355213	0.00356764776209700	0.00179456111012925	0.00870019223172301
0.0349781566602646	-0.0992792619512934	-0.00169690045394920	0.00154992532034224	0.00143304765971351	0.00564969617551109
0.0274575126413774	-0.0931766884753550	0.00147526319005875	0.00383131720983825	-0.00357962258001523	0.00556363791468244
0.0297924875438740	-0.0919322241443309	0.00149131173790036	0.00201964185036844	-0.00686672728730438	0.00586519706141570
0.0287373284683611	-0.111831621327019	0.00250283434773612	0.00472495948290380	0.00517661065364952	-0.000679046660477247
0.0266800662091643	-0.106603954404246	0.000634774211647488	4.9023e+09	0.00117400771095691	0.00173038410749665
0.0378719945961318	-0.126055298591142	0.00314410017120244	0.00417632374617628	0.00464928894690087	-0.00894765270344002
0.0381967470744119	-0.170311131644842	0.00365610098650930	-0.00517235357723170	0.00228869137180598	-0.0176253849895939
0.0387588186714353	-0.119811204539806	0.00323715997628759	-0.00193026616390599	0.00509082168298459	0.00177403776190767
0.0356721804375065	-0.113331624834672	0.00253773320703754	-0.000599760760787043	0.00453139142139680	0.0110177492172477
0.0442941066344147	-0.101667922999194	0.00790143176953113	4.52767e+08	0.00472524023222341	0.0138921638838600
0.0355264199744252	-0.0956587416438617	0.00185028125570572	-0.00122218200237151	0.00323848923837229	0.0109882991865780
0.0433743947816707	-0.0899658329914419	0.000826732261750167	-0.00187062698701082	0.00258745448449899	0.0106693335820286
0.0416901280471041	-0.0881913826999217	0.00104345927733635	-0.000908470420803531	0.000215720328740140	0.0115828001948057
0.0350443905813817	-0.0862456180276574	0.000493973844198654	-0.00156650098935538	-0.00161236053127765	0.0118158794258649
0.0428171360301264	-0.0861487881602803	-0.00146557447374308	-0.000163647059529676	0.000587768754134955	0.0130823453362221
0.0353107586603380	-0.0666378563626904	-0.00163439075850043	-0.000465574618125200	0.00272024318309851	0.00945294418296589
0.0401550022266101	-0.0891711405295954	-0.00232124110414736	-0.00179448662561588	0.000587768754134955	0.0179874370203371
0.0857247993918835	-0.0906344747383596	-0.00422777535617903	-0.000256683946303019	-0.00496854675992572	0.0196743393607612
0.0474949353569130	-0.0925785205372384	-0.00416507085507991	0.00197400003240832	-0.00149556881431818	0.0208132648659223
0.0440516881912948	-0.156100059452212	-0.00395816433610227	0.00320034170837248	-0.00496854675992572	0.00794520574507913
0.0470270580214092	-0.103102609318201	-0.00280379761836244	0.0119714374672429	-0.00496854675992572	0.00144166494495228
0.0423358514822165	-0.0991795672949406	-0.00114587548321599	0.00107462245181352	-0.0106453839461922	0.00644697840659154
0.0443492251743062	-0.0977672263299432	-0.00141706786680731	-0.00105924999417016	-0.00392729337010062	0.00566061102150833
0.0368930962031508	-0.0960174132236136	-0.00282455587928003	0.000131674295687990	-0.00503047203842346	0.00831075281837259
0.0349919649431272	-0.125713242787449	-0.00371032571224048	0.000394097560224834	-0.00578326409671199	0.000171177443831080
0.0374271501639922	-0.107929778742179	-0.00253273701506400	-0.000744575843506359	-0.00624701613609088	0.00353493760157298
0.0375203703972600	-0.0987143255652944	-0.00150592216167620	0.00128711530929369	-0.00271910872666415	0.00789318117728125
0.0354902663375525	-0.0932316924236876	-0.00138759491782578	0.000388087805911707	0.000116248552969683	0.00642744054577758
0.0479386911692418	-0.0896048695805095	-0.00732274439644900	-0.000599508659357186	-0.00478781868260760	0.00390575588658165
0.0857259453074738	-0.113602060913974	-0.00643792567342847	0.00272770882316907	-0.00920261892227323	-0.00577140387035278
0.0514179200843942	-0.113084107067175	-0.00251274651759188	0.00322197086513867	-0.00509055812239883	-0.00243309965449075
0.0460317730354874	-0.131399848904122	-0.00109132417154158	0.000132447215753622	-0.00602167183526593	-0.0112052783035940
0.0501504801457853	-0.119793442848157	0.000960019433631451	0.00432023928515724	-0.00891086881299262	-0.00805888057163308
0.0320060526895824	-0.109815955803749	-0.00575960093977309	0.000132447215753622	-0.0111291322126211	0.000123234054407918
0.0480866288719446	-0.101274300993939	-0.00299409409085924	0.00197924259623377	-0.00739447871239938	0.00408018715773128
0.0453731580499845	-0.0928718749283454	-0.00147230099825792	-0.00225306485610474	-0.00469121226877059	0.00327461422735529
0.0476944392611776	-0.0931537701635498	-0.00339085590483143	-0.000358603970732070	-0.00327494654287647	0.00593441036306750
0.0400273472298549	-0.0554976660646233	-0.00715647204430204	-0.00755926137427900	-0.00651292584881109	0.0182940267365116
0.0197419483805867	-0.0593567087021679	-0.0141312018759886	-0.0108146356788738	-0.0123030654390647	0.00740221364263365
0.00784436517313610	-0.111770887800736	-0.0123479853302029	0.00139479126773262	-0.0132393930678674	0.0205752009020454
0.0343546639876032	-0.125150025274835	-0.00257972528384268	-0.00687045151297273	-0.00874133060141340	-0.00199169869869991
0.0311922234373786	-0.0875582643363022	-0.000565402200686433	-0.00692138746095986	-0.0117507341245585	0.00460003749483143
0.0391354811259543	-0.113735560080239	0.000452952930856263	-0.00399944594524144	-0.00945672570441375	-0.00181959363619852
0.0609472395414511	-0.123371564278749	-0.00428822813314328	-0.000340137540995003	-0.0176105453827000	-0.00863120811318926
0.0585190444056866	-0.108104530869693	-0.00761844791451602	-0.00214218033401307	-0.0171981303617648	-0.00188204603586778
0.0530686687879456	-0.0964287969205176	-0.00317711399935788	-0.00214218033401307	-0.0134948176529368	-0.00652272342710783
0.0488722686006280	-0.00152901809039792	-0.00352377065414588	0.00231393016268149	-0.0134948176529368	-0.00431960903158259
0.0508406651057999	-0.0490175134016937	-0.00326976127483053	0.00146207943119279	-0.0131089878736957	0.00472126963470316
0.0503835593768446	-0.0573479186724392	-0.00381037560242622	0.00432612929129118	-0.0123472977808488	0.00668412563799618
0.0423673641609487	-0.0592707650328983	-0.00533655182216029	0.00422724823500751	-0.0108203079610456	0.00670005386470082
0.0554591060050110	-0.0598173667694531	0.00156519464558248	0.00354865994076636	-0.0152865139740904	0.00803412879488343
0.0470454499666329	-0.0589189689466879	-0.00346076248541534	0.00420076039613861	-0.0123862589109177	0.00722723233200069
0.0410218300748635	-0.0734531893357715	-0.00273685895915731	0.00159890175267003	-0.0152865139740904	0.00182273344491583
0.0424912949320355	-0.130798816177030	-0.00298087595452557	0.00124561024661441	-0.0110423291066588	-0.0129730822846906
0.0441863332731506	-0.102271820515262	-0.00205501053506187	0.00192406676056267	-0.0110423291066588	0.000109234403641691
0.0398569495815830	-0.0943999533679593	-0.00201304710614649	0.000806707386810345	-0.0110423291066588	0.000109234403641691
0.0423011302398316	-0.0902454363954657	-0.00255351819429339	0.000926169087095122	-0.0128068672283232	0.00213136289084100
0.0433987454879637	-0.114026049682371	-0.00234269264399706	0.00347317275125788	-0.0114297631677263	-0.0126145252964978
0.0386761408615979	-0.102134310644430	-0.00372777227710221	0.00167798711713193	-0.0134748787216662	-0.00505529257010852
0.0429237634758003	-0.0964792172064891	-0.00348503297761709	0.00160051749365230	-0.00992626461752346	0.000491660813579711
0.0348506735508479	-0.0957337991150239	0.000895916915512214	0.00409533043225659	-0.0258272758268916	0.00323408319292774
0.0566534365289612	-0.0957905219367418	-0.00423150531142533	0.00348482098323289	-0.0155613045326351	0.00323408319292774
0.0534708278643480	-0.0928724478861405	-0.00277298394814030	0.00365242259746456	-0.0138668964450947	0.00323408319292774
0.0459517881272872	-0.0899698436960078	-0.00411154513785879	0.00345534803425136	-0.0103884123750760	0.00432526985459849
0.0452289445729501	-0.0894398577355118	-0.00300180610278170	0.00607220671279647	-0.0126195673250949	0.00949391066531774
0.0415072399188983	-0.160987389444678	-0.00530104562759604	0.00203452729388594	-0.0123183634121946	-0.00883512379247632
0.0514669079758779	-0.103454978362207	-0.00219901201771210	0.00235454141120036	-0.0107403230528453	0.00431730001166822
0.0429494319850221	-0.101482857631367	-0.00374675436885490	0.00334144402457935	-0.0126195673250949	0.000430826446723900
0.0872328243086678	-0.136346193549487	-0.00308735443117268	0.000416348949156535	-0.00955928514974217	-0.0125466870935543
0.0485299836138168	-0.100104894134077	0.000888846616320300	-0.00185782710986760	-0.00327323912864698	-0.00545024956702605
0.0440587928679544	-0.0941283713730673	-0.00149786064549871	0.000906929164334629	-0.0132334343067981	-0.00314046188920336
0.0370952930090525	-0.119674267626770	-0.00186600894718207	0.00239157740307762	-0.0139250516613005	-0.0115773570957520
0.0367731188408504	-0.104394629146221	-0.00143839335594208	-0.00185782710986760	-0.0168860402507571	-0.00793237149046819
0.0381367583932618	-0.0954530497954098	-0.00146255498616274	0.000910894032276934	-0.0195521274630598	-0.00574739693873680
0.0407685254336362	-0.00126550334126135	-0.00263644237598268	0.00104627250011045	-0.0149939617238966	0.000271668511519075
0.0382019036945681	-0.0946761190252124	-0.00146750534151268	0.00616181731195493	-0.0126068476620430	-0.00410892099115709
0.0695215529455838	-0.104725225794012	-0.00264221779055760	0.00386304188295465	-0.00921029655672798	0.00368680579475036
0.0506515317376272	-0.0993468709711188	-0.00144181964355696	0.00274604920219120	-0.00622931174022134	0.00637931209098659
0.0480955097177691	-0.146812986550937	0.000888846616320300	0.00717830173629652	-0.0137671444929624	-0.000381988097224744
0.0423014167187292	-0.104255400402005	-0.00211272457376540	0.00182628005366769	-0.0178613290096288	0.00391647019735060
0.0404533986463142	-0.101866166396309	-0.00184135457325759	0.00226313172456519	-0.0178613290096288	0.00698212098724373
0.0411380832114955	-0.0973730313668932	-0.00285671027074277	0.000249544892175689	-0.0160510688559129	0.00516158770026119
0.0405412330763078	-0.143543689371920	-0.00213146029366618	0.000249544892175689	-0.0178613290096288	-0.00872167814904042
0.0401354070700166	-0.105365219651173	-0.00213626167998937	0.00172065528413533	-0.0178613290096288	0.00109964351872688
0.0423214129457792	-0.102096495429952	-0.00211597897404174	0.00206390856962025	-0.0181779454872181	0.00109964351872688
0.0425198855260125	-0.152471517735649	-0.00170478435321020	-0.00200617161260492	-0.0158017749192515	-0.0149476094382705
0.0414695965917582	-0.0868139921604272	-0.00190009420641440	-0.00129635138895120	-0.0128810079670131	-0.00345742214146973
0.0453306445815858	0.000482500364351159	0.00228182733742031	-0.000806438096646634	-0.0158017749192515	-0.00138422592599041
0.0431789588777515	-0.0472461570822672	0.000526478312874221	0.00211167606100031	-0.0158017749192515	0.00752648818839752
0.0731466569153766	-0.0717600990511600	-0.00331392486167922	-0.0114185331949417	-0.0126670655263113	-0.00163017378912827
0.0488453968800364	-0.156690778938992	-0.00144486204944910	-0.0202453490993886	-0.00482766216768100	0.00326881016489062
0.0451910720626920	-0.111350909736905	0.00153734889673912	-0.00491145724521888	-0.00939702350216112	0.00602321882131278
0.0490654126733666	-0.104258838148775	0.00138602501346712	-0.00533779514057573	-0.0104698869735436	0.00826474430742359
0.0422338649946832	-0.103451540615436	-0.00120325720639834	-0.00608435341805324	-0.0104698869735436	0.0105976565618578
0.0396450697889436	-0.0999834270815092	0.000806243290996289	-0.00600625927057691	-0.00602184372260447	0.00904832138804450
0.0214792137112028	-0.0988054258547202	-0.00297518648361992	-0.00495759753646077	-0.0167167312222959	0.00762320346421560
0.0354477528691538	-0.100860625465854	-0.000176477876393835	-0.00172319921674571	-0.00842660488454804	0.0102201346706461
0.0343233231962095	-0.167018916154020	-0.00366467243512445	-0.00172319921674571	-0.0106856055834103	-0.00196625364301815
0.0506657410909465	-0.111969131197851	-0.00455787926026570	-0.00192557936914182	-0.00952737140055338	0.0105213958793258
0.0445826481800425	-0.0716500911544949	-0.00367150782162036	-0.00588152635857693	-0.00571590144873846	0.00935061392075552
0.0561952421801950	-0.0653154697715285	0.00848269745269135	-0.00407230898804823	-0.0121878436264638	0.0129632847063939
0.0418103345925225	-0.0688574948610272	-0.00176432612728020	-0.00227102708298209	-0.0140109953305701	0.0173695593340680
0.0351225993204170	-0.0743974237821471	-0.00169647646518081	-0.000723737368497451	-0.0157158885457614	0.0196845380095146
0.0248577739417508	-0.0760744712484951	-0.00172206476031135	-0.000951178694852582	-0.0152100814042199	0.0228441137707635
0.0286929815350180	-0.0743636192722344	-0.00481654105687751	-0.000590324145901239	-0.0152100814042199	0.0196845380095146
0.0303445896752621	-0.0736479949861160	-0.00455157099494131	0.00272418513272901	-0.0134275524077884	0.0196845380095146
0.0313517348875430	-0.0731420732530155	-0.00303327867446824	0.00188268201902037	-0.0175172105578732	0.0225159808414921
0.0310767151458802	-0.0735460084985827	-0.00281275867827829	0.00299868921237619	-0.0155554030673453	0.0234671480771887
0.0337201705252753	-0.0721273649978388	-0.00203918544076036	0.00236883670818888	-0.0148987934341253	0.0225159808414921
0.0316509907439399	-0.0684100148230300	-0.00132264442216975	0.00399405441238926	-0.00987859452896858	0.0225159808414921
0.0361421777168523	-0.152447453508253	-0.00277671390338661	-0.00245946717222267	-0.0136684238648614	-0.00628660751973442
0.0350625533434873	-0.0966797524347849	-0.00149240608728906	0.00123892382914523	-0.0161272722426653	0.00941988451818684
0.0298243439972833	-0.0924759610919100	-0.00101855280198202	0.00171328131731199	-0.0181597254293329	0.0125219926125841
0.0252143828734402	-0.0951900621674447	-0.00141798459927952	0.00105993181394636	-0.0185536912092649	0.0117349777851924
0.0347302951180910	-0.0933353977846062	-0.00352809648549912	0.00115322080214956	-0.0133316392728835	0.0117349777851924
0.0314995007029073	-0.0920496804923327	-0.00380359178213187	0.00115322080214956	-0.0168430111203428	0.0117349777851924
0.0290250105772963	-0.0912710308487499	-0.00478521172463976	0.00115322080214956	-0.0133718609101017	0.0101792827798532
0.0493554439092618	-0.0917041869418688	-0.00112947743111934	0.00208480434040867	-0.0128117373695818	0.00737093014701950
0.0388438456082327	-0.143299036393399	-0.00549881919931929	0.00158610760510476	-0.0128117373695818	0.00267295124668841
0.0371301861387759	-0.0992700946265713	-0.00368142572105408	0.00181972541649140	-0.0154426449732635	0.00614147731022778
0.0364287712059768	-0.0899835946830909	-0.00483182184127365	0.000495257842617542	-0.0146197056921171	0.00503488954302392
0.0356120198690178	-0.120415102055874	-0.00618708475072020	0.00115456152339017	-0.0168509179379156	-0.00269894634185350
0.0330427052283126	-0.0969203947087398	-0.00112947743111934	-0.00189124200847963	-0.0135346955154779	-0.00188076833998464
0.0351539401118107	-0.102088474020820	-0.00354038643020468	-0.000573553671237759	-0.0135068497666345	0.00328535718601399
0.0286174656976197	-0.152005703048207	-0.0102612730403365	-0.000643838403966457	-0.00279636062618164	-0.0101753293710668
0.0354657437439209	-0.104638709166947	-0.00822606965625226	0.00224173748049501	-0.00625102684065679	0.00464425264788167
0.0349646348562995	-0.0952548063982945	-0.00224254535098614	4.10918e+09	-0.0127889909451151	0.00230700883251631
0.0336421909693580	-0.00723743098075402	-0.00200522050266500	-0.000681115038117669	-0.0141601935404222	0.00139964994983533
0.0376837206646518	-0.0651877001832143	-0.00308778987909698	0.00132556650692492	-0.0111825318791273	-0.00296742863507385
0	-0.106808500337108	0	0.00425268183153336	-0.0113756759518659	-0.00449852083269015
0.0144149878719169	-0.104077783485514	-0.00540737513521641	0.00306412099258013	-0.0185721977460476	-0.00147305157296954
-0.00331262424748427	-0.102049512890751	0	0.00241399151202314	-0.0213158061480315	-0.00147305157296954
0.00933141983461864	-0.100366735846452	-0.00384990396071230	0.00150449549676632	-0.0162679333813700	-0.00147305730254749
0.00122212470659200	-0.119422739154708	-0.00134172964632556	0.00204011936196642	-0.0244169402141771	-0.00508250233579929
0.0114764019322499	-0.102464334334426	-0.00539232926351628	-0.000567602358619735	-0.0142131921364718	0.000624420864289474
0.00737671702075032	-0.100838853069640	-0.00394523840824411	0.000446063686327610	-0.0157814922133039	0.00399371636729013
0.00648616871977848	-0.0966109974993692	-0.00235774997485309	-0.000567602931577531	-0.0199183620857075	0.00219683477809060
0.0144646060169752	-0.121422934817509	-0.00282825718663658	0.00162693084800783	-0.0170719650552770	-0.00579884854873955
0.0179552367922507	-0.106248147613470	-0.00497719269305424	-0.000496734927813389	-0.0139601739741420	-0.00252733402305592
0.0162492549572487	-0.104831222986111	-0.00648278826878721	0.00136700854424673	-0.0198651343065398	-0.00579884854873955
0.0151771936267794	-0.0957332261572287	-0.00947242474800034	0.000800244422881270	-0.0225680627050695	-0.00579884854873955
0	-0.0578360787138907	0	0.00172519883945071	-0.0216620445436291	-0.0104864454538229
0	-0.105854525608215	0	-0.00353493760157298	-0.0117411657293799	-0.00847072263477312
0.0104869611158385	-0.102172698816704	-0.00186291497508836	0.00257945599367897	-0.0132926781428146	-0.000690362576931080
0	-0.0245389229287605	0	-0.00236256282033219	-0.0178421349234919	-0.000690362576931080
0	-0.0666235324178121	0	-6.21911e+09	-0.0242690025114743	-0.000101787098220581
0	-0.114306799001985	0	0.00296662076458272	-0.0240656597899824	-0.00611638175880105
0.0212930597235648	-0.106818813577420	-0.00364998179725730	0.00205163581364855	-0.0103112922558514	-0.000690362576931080
0.00955670683966408	-0.103924230796419	-0.00815152784710574	0.00274111030599718	-0.0114933614829858	-0.000216274951885827
0	-0.103155894393149	0	0.00274111030599718	-0.0160641322936419	-0.000690362576931080
0.00441381475225800	-0.103834849380379	0	0.00228528800250290	-0.00283105895025476	-0.00384800747041041
0.00538345414726970	-0.142079209247566	-0.00698424093108571	0.000976789908294930	-0.0161268711722087	-0.0100130104277063
0	-0.103072242555059	0	-0.000967989276561721	-0.0149579226785828	-0.00274634714024467
0	-0.113885675022563	0	0.00367375381617728	-0.0166510129631944	-0.00732996366466765
0.00279501417536308	-0.108212819892973	-0.00398686952163832	0.00161830783319111	-0.0208130929785837	-0.000499235315631340
0	-0.136606316388476	0	0.00161830783319111	-0.0191018972276460	-0.00767402482064371
0.0244070280443213	-0.134472621559409	-0.0141122942687493	-0.00679562322492864	-0.0191018972276460	-0.0172334245619449
0.0146528226526757	-0.116251990716454	-0.0150120671902227	-0.00253454183211866	-0.0201537904437267	-0.00578870719576573
0	-0.105618466996621	0	-0.000460168188370345	-0.0190540552517526	0.00213985985494279
0	-0.149827890468915	0	-0.00607558716378774	-0.0267123810288097	0.0505102976411275
0.0178714703626026	-0.0498978630539122	-0.00782648888992802	-0.0186151695806824	-0.0117081633603803	0.0316247492769229
0.00945065235178536	-0.0813256294408691	-0.00541932130524489	-0.00983178387710639	-0.0106116367320590	0.0137446272516138
0.00951946458298058	-0.111079327742013	-0.00552060878426812	-0.00905049862766600	-0.0225866838334112	0.00124968970611574
0.0126302243400844	-0.0921127058497971	-0.00635679484963794	-0.0139678516085968	-0.0185094015717012	0.00805509905018522
-1.21328e-07	-0.0983023689105953	-0.00286478897565412	-0.00609478124992462	-0.0160293537554775	0.0112902479446119
0.0263540532237349	-0.100129531319268	-0.00675626102440316	-0.00479146842376259	-0.0160625853075951	0.0112902479446119
0.0100261884569943	-0.100503099801693	-0.00592994129226548	-0.00210622150279066	-0.0224561640476804	0.0110634139535196
0.00258939108184653	-0.0920324917584787	-0.00212496295226939	0.000415379504567173	-0.0102148061631513	0.0174369964665549
0.00970527479594150	-0.0843823592778920	-0.00498034396092746	0.000415379504567173	-0.0164235487185275	0.0181640799085759
0.0150945158169420	-0.126278179173448	-0.00665977493170312	-0.000177446175067606	-0.0171750974584006	0.00339421916708885
0.0228068715140800	-0.128560843029249	-0.00764125163476222	0.000249094547348716	-0.0179830825410941	-0.00412971935912034
-0.00862026461930226	-0.112968369592559	-0.00186776792761312	-0.00124489404937050	-0.0176606218939944	0.000986598945747570
0.0188618852072657	-0.109750638615104	-7.07517e+09	0.000125077259634854	-0.0170598183500203	0.00347710324173248
0.0326167684034124	-0.109436084785578	-0.00841554679910202	0.000801762761038366	-0.0279664710507921	0.00230894542986385
0.0138331492309615	-0.106758080051136	-0.00589441790896737	0.000801762761038366	-0.0284981185888940	0.00152125451227390
0.0287633980480395	-0.104265140684522	-0.0116576284828498	-0.000685458058204760	-0.0138532027537911	0.00101980184997540
0.0176096286502278	-0.101112153937917	-0.0100995843505505	-0.00153622589946067	-0.0167664639589133	-0.00113961305451521
0.0179258440573605	-0.184352608330113	-0.0111143499015067	-0.00335772748511697	-0.0132295381937912	-0.0185605094070269
0.0112654388720827	-0.117028921486651	-0.00604900192209367	-0.00212964401745561	-0.0255542041417323	-0.00621567534469722
0.0195319020528917	-0.105415639937145	-0.0133526668239648	0.000204978515997028	-0.0217328048313277	-0.00352622864308699
0.0382201237524533	-0.00867171622930501	-0.00907381800992782	0.000204978515997028	-0.0388534140034114	-0.00291161681625016
0.00803745195009519	-0.0339624170810566	-0.00387008926383476	0.00215930031293158	-0.0211554925569539	0.00138037564960713
0.0149338011554078	-0.146340296369954	-0.00363570941858059	-0.000511665062038908	-0.0217396803248693	-0.0244920549811188
0.0170607350824925	-0.108319390042868	-0.00612646581599535	0.00282876138949629	-0.0128549956831142	-0.00847186855036338
0.0124166829698391	-0.0428187976077323	-0.00709023812318491	4.66545e-07	-0.0137707541270718	-0.00258124935157773
-0.00482141119813612	-0.00823603912188753	-0.00243951678179621	-0.00742742378561940	-0.00733821425691753	-0.000486986623887033
0.00972670341747940	-0.0117044964304915	-0.00130413788538702	-0.00632264656504815	-0.0320477067212884	0.00154273470001335
0.0117303941228314	-0.0190791508031793	-0.00366023774179014	-0.00817811308879981	-0.0197142172233023	-0.00393596222154095
0.0189930352465712	-0.00871692259934083	-0.00447449671234031	-0.00466222633391492	-0.00836695997807493	0.00471786626540008
-0.000612743984424708	-0.0106117513236180	0.00138874656299399	0.00582302736769407	-0.0172502122253422	0.0106226375217255
-0.00250752687207824	-0.0275229444215813	0.00219958497550723	-0.00627950284307480	-0.0238481077151712	0.00144126960407363
0.00359507525174991	0.00424177844469202	-0.00253438140393602	-0.0278531972946947	-0.0157886541857430	0.00436334290008493
0.0154035692516356	0.0673660857203017	-0.00444533889014610	-0.00736852372427995	-0.00654976703503801	0.0448792111348023
0.00308713097763258	0.0380233127498259	0.00219958497550723	-0.00222541964248968	-0.0294257945549903	0.0302659798657701
0.0155732793505533	0.0351496429283472	-0.00539080519578123	-0.00219595242308610	-0.0299171631600945	0.0286600364617979
0.0166575446820589	0.0323861528908722	-0.00707700279811739	-0.00277874790355932	-0.0262712035265590	0.0281132055421251
0.0146132885648116	0.0302031263956443	-0.00737184687949171	-0.00453378638498045	-0.0183637557001790	0.0281132055421251
0.00578120144864952	0.0267599365258056	-0.00610314643373353	-0.00752041483576913	-0.0211711916005405	0.0273527186606479
0.0184199055641018	-0.00498593602900794	-0.00676027172896907	-0.00799717301709749	-0.0206231001737184	0.0175783451546137
0.000603633955482128	0.00249633700633934	0.00960088188566867	-0.00735666349792074	-0.0219883440079561	0.00526331635678667
0.00635868561036188	0.00616279134020665	-0.00205830504238387	-0.00835721969555770	-0.0119843290176334	0.00969456048517256
0.00991480546162084	0.000736978423142924	-0.00279664710507921	-0.00338194641111715	-0.0296171624585640	0.0151859598810449
0.0189803155835193	-0.0450703498552579	0.00445468383178469	-0.0133152526799428	-0.0225013131219367	0.00512352611393065
0.0116831824005126	-0.00310434262979831	-0.00249627398098187	-0.00272957093600324	-0.0179691596666724	0.0110614658970162
0.0173077371879734	-0.00183342483737298	-0.00568633109693176	-0.0112024708103979	-0.00338413510989455	0.0209589107374445
0.0134241146610176	-0.0201961320247869	-0.00540472807020291	-0.00425061345389294	-0.00522386821259191	0.000209546708497606
0.0141833410353455	0.00199985188812463	-0.00350309833689756	-0.00625251653092414	0.000162022724180480	0.0148576550644349
0.0177290330547331	-0.0141750331473161	-0.00455221843724981	-0.00612961708386857	-0.00788000314799324	0.0178216230344262
0.0202146958573491	-0.00200540384915944	-0.00949837973611976	-0.00479196689704435	-0.0101099548866424	0.00997038236774853
0.0139047689553529	0.00704743817588864	-0.0125295556554799	-0.00278484990407746	-0.0100544352762942	0.00704514634470812
0.0152862274951928	-0.00649459119936691	-0.0132934802837278	-0.0105546847272229	-0.0129772648765951	0.00923264191073809
0.00879593347928937	-0.0179464132422057	-0.00760618661770022	-0.00836014178031287	-0.0165145344163943	0.00960643957628144
0.0164977467529969	-0.00407911572665438	8.26939e+09	-0.00630053039415610	-0.0124518625784601	0.00748030779010998
0.0147300000676798	-0.00917551801856354	-0.000287410526940294	-0.00816642474977914	-0.0116171776625135	0.00960643957628144
0.0172966218067478	-0.00479809754545225	-0.00882423759436883	-0.00861974895728664	-0.000625245923514462	0.00960643957628144
0.00953390311941787	-0.00586634297700596	-0.00312341639479822	-0.0128490369220448	-0.0171811135152495	0.0121526640178428
0.0245523301411665	-0.0173963737588801	-0.00271524699112497	-0.00259556183730009	-0.0251968503649092	0.00453594070629014
0.00964792172064891	0.000188244137674642	-0.000401028630672532	-0.00740536491050686	-0.0196539993590341	0.0143844492214364
0.00753972351346504	-0.0228566042506973	-0.00269798950233563	-0.00556378115413123	-0.0224299225806634	0.0165788775767875
0.00943518249131683	-0.00134831866096956	-0.00173705906580992	-0.00346153024886082	-0.0391530136344853	0.00934219144116710
0.0177486282113265	-0.00227133648019146	-0.00793368929339700	-0.00761386425215497	-0.0314671285874824	0.0119364870417400
0.0183328159792419	-0.0196965701232123	-0.00518862557861342	-0.0171118429178181	-0.0269341156955254	0.00820538587984803
-0.0176555225696178	-0.0132496490124003	0.00690293821995665	-0.00741269877028454	-0.0172543375214672	-0.00136024764226418
0.0144897015684019	-0.00297750123311225	-0.00206669887408254	0.00285913961179413	-0.0186765906563204	0.00279822273901582
0.0199509060884709	-0.00701861839879356	-0.00605266885198250	-0.00505186055291569	-0.0224432724972900	0.00330890002181592
0.00937800130336278	-0.0273534062100021	0.000930397515623187	0.00613465911246572	-0.0285551851852890	0.00983441948296399
0.0137746502400787	-0.000179453819181745	-0.000413332899322966	-0.00622604588078909	-0.0272581233286718	0.0106281952123382
0.0142534137736900	-0.00179539762851014	0.00274298960756521	-0.00945632463395716	-0.0237138064079926	0.00993457250555286
0.00298541950984096	-0.0166932399526956	0.00473674522474964	-0.0135071935413116	-0.0223173363739202	0.00531723741488643
0.0159411182550273	-0.00248818954649258	0.00257788035974236	-0.00622604588078909	-0.0149218263374896	0.0113798012479908
0.0132074220228991	-0.00144843157651277	-0.00600562901700226	-0.00809973246242591	-0.0163379488239349	0.0113798012479908
0.0137869688326740	-0.0259425549352720	-0.00431860635544112	-0.00551682153324230	-0.0181081019319916	0.00591246607951399
0.00344568796582545	0.0665542045246013	0.00274189525817651	-0.00356487464636857	-0.0169532482001259	0.0107853575355426
0.00801665358213194	0.166172657490612	0.00324060345263633	-0.00640830375542021	-0.000273374206875179	0.0200552989987437
0.0103008071282005	0.00442765741258837	0.00259397474420758	-0.00570865353263006	0.00618674097604312	0.0136742680343717
0.0193845946037636	-0.00204385504679067	-0.00455105533292569	-0.0102242026709915	-0.0171267971162711	0.0122665107317353
0.0231867998280312	0.00425561537544443	-0.00339205338662326	-0.00249519109074908	-0.0223020384007902	0.0141318894253427
0.0157762210015887	0.00207515573113867	0.00228759702241728	-0.00916423074999947	-0.0155770608720012	0.0108287304406340
0.0110192962032945	-0.000750872649674846	-0.00130910542947081	-0.0131950461345243	-0.0223263891070833	0.0112090598250419
0.0252617091873180	-0.00165203785859046	-0.00679682643629842	-0.0141753196262136	-0.0136156544519299	0.0121164530851905
0.0199912423172481	-0.00622868148664669	-0.00889499788206749	-0.0113955002915774	-0.0148887666727105	0.0128123676231564
0.0169240273525743	-0.0136143939447806	0.00359545913347265	-0.00545050166845591	-0.0174225006343381	0.00648811677628193
0.0131080138454439	0.00175869968173201	-0.00457913599446505	-0.00514431302273800	-0.0145149117113877	0.0130903667453539
-0.000657245616372519	0.00290039830262150	0.00235778435232080	-0.00489505346354429	-0.0199605890752086	0.0130903667453539
-0.00365265178058261	-0.000638825023259063	0.00643672246205870	-0.00971759338853682	-0.0270096315329236	0.0130903667453539
0.00938086609233843	-0.00496746959927087	-0.000294732927562066	-0.00549307243263413	-0.0122736154083949	0.0175510150677859
0.0271984784221987	0.00400710639096234	0.00147552675064451	-0.00549307243263413	-0.0272378406227242	0.0130903667453539
0.0109230392937126	0.00369677526038563	0.000846476387370376	-0.00597062129571977	-0.0109052203062840	0.0158613052341656
0.0192764201720429	-0.0166528464281388	0.000846476387370376	-0.00831716994567806	-0.0196099962003680	0.0129615658330085
-0.00844917942167620	0.00169851046535352	0.00902242369570459	-0.00368553955802312	-0.0389844494511578	0.0120604751086063
0.0190244333337443	0.00249519682032703	-0.00671729989433426	-0.00390093158194665	-0.0243593579557665	0.0104418693373617
0.0352425766827174	-0.00394171471780406	-0.00232789314414883	-0.00390093158194665	-0.0251696348696405	0.00456581472572826
-0.00837967964112683	0.00130299769937471	0.00650427418610462	-0.0103028124804834	-0.0188813657723002	0.00737156040059415
0.0171229582990437	6.7275e+09	0.00180591140405079	-0.00450786577432873	-0.00620645072419562	0.00673907229054923
0.00961543501366499	0.00467002428950666	-0.00446449286923733	-0.00450786577432873	0.0130345033603287	0.00340389069467066
0.0218378279951752	0.00113640449086247	-0.00310291596488844	-0.00774232138982330	-7.81944e+09	0.00194778148370314
0.0144832844410965	0.00140919542670221	-0.00701638386339255	-0.00723244624793638	-0.0199806998938177	0.00194778148370314
-0.0109147314056832	0.00125769392651372	8.02296e+09	-0.00394506652090558	-0.0203098641471203	0.00304788909824407
0.00258167334034612	0.00178802366168681	0.00452820577605587	-0.00791827672870798	-0.0207712097637597	0.00509480946923870
0.0152383282235199	0.00740141150172046	0.00313224567442118	-0.000488808629675550	-0.0139008155465665	0.0107791695913552
0.0148430446406591	-0.00569733761617622	-0.00452473365181738	-0.00528480800368203	-0.0115288275705044	0.00428780414437488
0.0152383282235199	-0.00246271011334311	-0.00509769144694821	-0.00702222803290288	-0.0129743427918399	0.00509553139606056
0.0213741332515758	-0.0311394540244471	-0.00161771195708417	-0.00564644750481270	-0.0185795316058253	0.00357361798232226
0.00621653478138992	-0.00246712761794357	-0.00165708561676556	-0.00217817927228114	-0.0117953102410197	0.00253316673341035
0.0134605547767879	-0.00192622108187236	0.00303595438737150	-0.00358489952130839	-0.0167982631165430	0.00183803141804583
0.0138502806690359	-0.0313207378708265	0.00236113042584437	-0.0113090409602922	-0.0395186752993378	-0.000742874158854820
0.0183089236391850	-0.0116368874106660	0.000548656936165940	-0.00648273097300770	-0.0431775264832637	-0.00491337665383257
0.0147183690244386	-0.00543349055151848	-0.000241969244208469	-0.00370665305277369	-0.0272598994978367	-0.00586685863902158
0.0106486498056244	-0.0264476172316798	-0.00376067151369862	-0.000167138664333203	0.00177227878147661	-0.00884245765225400
0.0103029843678220	-0.00874425268616857	-0.00245290680546842	-0.00394460815466947	-0.00871210975386173	0.00262982471344892
0.00882738886224205	-0.00742748108139891	-0.00403060911971861	-0.00583299683332935	-0.00982662725695021	0.00262982471344892
0.0131992287264288	-0.0134978543292510	-0.00158798690667278	-0.00295442249312438	-0.00253223281220428	0.00609260401030312
0.00647155829600265	-0.00940447195349782	0.00395275561451623	-0.00200397718424957	-0.000376214401523211	0.00211289073152599
0.0312926629388650	-0.00596557926712262	-0.00227087238437741	-0.00199303941994052	-0.0150776708577652	0.00122541348433605
0.00744037263178936	-0.00381084542781823	0.00201025107210625	-0.00143403314712113	-0.00494116510689641	0.00106596505952909
0.00752562875170482	-0.0132722235495284	-0.00241674170943976	-0.00736330980834426	-0.0395368953572229	0.00173153575266486
0.0146960809662081	-0.00253402044052509	0.00260886591730303	-0.00230853290025136	-0.0446277399585193	0.00173153575266486
-0.00171292035390106	-0.00211856874327573	0.00216131712437044	-0.00152745391561721	-0.0271650176869631	0.00173153575266486
0.00540771318031554	-0.00831310194533263	0.00929366191591952	-0.00316479540676257	-0.0332980725176024	0.00376354203225223
0.0119092142506917	-0.00458539842316583	0.00223603655043345	-0.00236331912462177	-0.0564109607900618	0.00266272967962328
-0.00936579730232649	-0.00259632387116762	0.00636842589287910	-0.00156638639779635	-0.0420004992847265	0.00266272967962328
0.0112134143042849	0.0127639526894679	0.00316045238667548	-0.00209781048235814	-0.0271854149844697	0.00530035234866393
0.0167110016443446	0.000414627783939962	-0.00475385374451225	-0.000130826891108992	-0.0181499278510362	-0.000573186978248876
0.0188414306139796	-0.00258144415722807	-0.00873623127703674	0.00360371545530048	-0.0173195974143326	3.83338e+09
0.0210838155367831	-5.81936e+09	-0.00703036403359374	-0.00194360462137663	-0.0179617685111152	3.83338e+09
0.0133428692456681	-0.0264783277694988	-0.00666808281973252	-0.00436062708013601	-0.0386407893656383	-0.00126917600072814
-0.00261505959106840	-0.00147137280662981	0.00682948503062087	-0.00436062708013601	-0.0128770545582267	3.83338e+09
0.00951499551217856	-0.00400864764743124	0.000646198990082396	-0.00436062708013601	-0.00527609904519604	0.00173837113916077
0.00991789943371455	-0.00222348304514214	-0.00279114098066800	-0.000113076085658044	0.00569916535154269	0.00248678007031656
0.0125218780210251	-0.0288216105600248	-0.00465905787730785	-0.00591458602335598	0.00600476958030957	0.00345382396651631
0.00964322346672883	-7.00412e+09	-0.00180297786013972	-0.00449854375100195	0.00226401407956969	0.00300784507794238
0.0115883005896390	0.00136235039737232	-0.00268135653754298	-0.00106233250710796	-0.00232218648450932	0.00643288364483132
0.0151511813428805	-0.0113632427677116	-0.00370671034855320	-0.00106233250710796	-0.00899320284815292	0.00609036947490211
0.0522007523198815	-0.000990025233362452	0.00335574505114582	-0.00106233250710796	-0.0165656995474994	0.00609036947490211
0.00742175150344761	0.00127417219270168	0.00118091758196619	-0.00106233250710796	-0.00682541703027545	0.00609036947490211
0.000380919530936825	-0.0329824300682649	0.00293888960729839	0.00412145730771455	-0.0218345621357430	0.00535428486591959
0.00790395278382971	-0.00137476066321485	-0.00390485634284329	-0.00194026427743102	-0.0227138231681507	0.00536004882133861
0.00160888840703916	-0.00650731086241881	-0.000791203148874105	-0.0118291147509324	-0.0246543739244793	0.00983894584954552
0.00986444247142885	-0.0117443742930326	-0.000163436211061067	-0.00976755530827222	-0.0288362782795802	0.00898134262179371
0.0101300657052515	-0.00469415154225961	0.00199332016926013	0.000887356926052960	-0.0188060791180200	0.00405361910477106
0.0130064857241468	-0.00402118969356666	-0.000163436211061067	-0.00450296125560241	-0.0339149761756198	0.00476566240466989
0.0190554303504609	-0.0423011302398316	-0.00423268560448330	0.00243544305187283	-0.0239923211922057	-0.00619413213160031
0.00412686602930059	0.0104173467437301	-0.000163436211061067	-0.0111867144710318	-0.00678462243526213	0.00548688448844672
-0.00456824406677962	0.0202130342797432	0.00454841972706809	-0.00649493497404399	-0.00463607654014515	0.00660878168793648
0.00991423250382571	0.00914446370606745	-0.00413515672859613	-0.00450296125560241	0.00911856601372754	0.00376416655624892
0.00660041650412757	-0.0235679313533523	-0.00421647089888110	-0.0127251061509580	-0.000774610291127117	0.00792062585566801
0.0108407625543318	0.0137327670252546	-0.00493289732591268	-0.00467208693756913	-0.00645408308325116	0.0224219584673111
0.000862897357778825	0.0110963017309601	0.00167228045749243	-0.00198621549260051	-0.0113782542619440	0.0195284643061209
0.0165728042241591	0.0109465305633129	0.00400236802999661	-0.00318558231556991	-0.0365489777513952	0.0182797600874128
0.0115004088638659	-0.00566481080214664	0.00140938450277460	-0.00816625286244060	-0.0486340900451921	0.0170410253343400
0.0128077266650159	-0.0187306778721808	-0.00468006823965530	-0.0124560451703646	-0.0347717199666789	0.0133778769669506
0.00443485376249521	0.00180433004053623	0.00816757066536940	-0.00321451095464607	-0.0213244005149585	0.0133778769669506
0.0125980241119980	-0.00181631058803242	-0.00309021922014834	-0.00788160742981960	-0.0133602298668605	0.0133778769669506
0.0138475877673988	-0.00328739118618671	-0.00521862564876647	-0.00447179235154729	-0.00357321691186567	0.0133778769669506
0.0120247225421901	-0.00300488861571951	-0.0100994697589915	-0.00849977159498625	-0.00523206723864024	0.0132865474944067
0.00313286446883993	-0.0441693164266352	-0.00398390732983749	-0.00448718772750246	0.000554335520873481	0.0206382835552893
0.00496962965015851	0.00586771807571427	0.000642812809513173	0.000392428534167618	-0.0144479902409164	0.0293104008550509
0.00907605254532883	0.000709459260242791	0.00594409334980521	-0.000826205140578647	-0.0319986042382457	0.0252492187073841
0.0221859571514967	0.00705608983859512	0.00236173776110720	0.0109471035211080	-0.0175495826732981	0.0521208820032402
0.0200533509422403	-0.00353195822103830	-0.00405324668220423	0.00623418188147995	-0.0118866397135636	0.0193103965692941
0.0205771489585489	0.000622541562721445	-0.00787478923205755	0.00881701832615019	-0.0142420119135669	0.0133186331309340
0.00888439816285757	0.00465160942597115	-0.0104008455592303	0.00861487881602803	-0.0253379698698499	0.00836369411864268
0.0152431410689990	0.0142539294357056	-0.00642342984121166	0.00879891285982405	-0.0341050835720442	0.0172358309846845
-0.00804025944329133	-0.00373762142160051	-0.000996637166318262	0.00327903746153370	-0.0209897931626021	0.00665559233979867
-0.00328869752995961	-0.00115529490936794	-0.00278165279958063	0.0142443037447474	0.000717154083431398	0.0207387230567758
0.0122366023348295	0.00323234140123054	-0.00342325666814608	-0.00248806349577765	-0.00125257741340320	0.0237033785761212
0.0135401959103111	-0.0125599797144013	-0.00606258102183827	-0.00430617890086473	0.000668040141232783	0.0185135268678262
0.0115988430130694	-0.0220034700937475	-0.00761323399858033	-0.00688849968351935	-0.00283959602140221	0.0152044091220481
0.00618112598965083	-0.00285083745334268	-0.00216274378928032	-0.00446524344394895	0.00328437742818432	0.0216062957501629
0.0137168960943295	-0.0128399841888818	-0.000486041816482863	-0.00818722311774239	-0.000712633446427815	0.0117615057311070
0.0196490146262165	-0.0107486309408747	-0.00428489351877562	-0.0110843269130419	-0.00830479405730323	0.0203300322615090
0.0225350030402904	0.0505348775305386	-0.00643666516627918	-0.00261110045270404	-0.00497448833226122	0.0152696690149135
0.0149959097804000	0.0229454127089426	-0.00630832262016988	-0.000589292821870003	-0.00579397840748094	0.0149393588460206
0.0179426890165374	-0.0136395467919868	-0.0106659531310374	-0.00803023268187654	3.26969e+08	0.0188563275166530
-0.0155869730418570	-0.0273544375340333	-0.00889516976940603	-0.00274869053762676	-0.0230682548602187	0.0154635006370063
-0.0105733631513442	-0.00273253312780407	-0.00874173167187000	-0.00460061618220451	0.00344467383052807	0.0179501947636536
-0.00376369100127896	-0.00414584239147532	-0.000870723961260312	-0.00222299030143832	0.00174373975370115	0.0179501947636536
0.0106629164547232	-4.98145e+09	-0.00479570258186860	-0.00222299030143832	0.0119187826458704	0.0232499970728342
0.0112004654581149	-0.0140391275583110	-0.00318927789334851	-0.00453722413175123	0.000370196052843157	0.0155674924768225
0.0205250670949715	-0.00748174018459780	-0.0157870499039167	-0.00222299030143832	0.00392866846880893	0.0167646877897484
0.00616279134020665	-0.0112684755483969	-0.00856182292419892	-0.00222299030143832	-0.0150824837032443	0.0158865726729309
-0.0317585922178654	-0.00931824180533063	0.000568937350282390	-0.00432129925707823	-0.0218033932316879	0.0156049639166241
-0.00485845291959133	-0.00678422136480554	-0.00208292503884064	-0.00274824936012451	-0.0226393959505632	0.0195559089845077
0.00195762489862348	-0.0336363467998477	0.00160628144907131	-0.00222299030143832	-0.0298916665382112	0.0182226934910178
0.00918886793519009	-0.00870695313370556	0.0122792876905667	-0.00464116440536592	-0.0375769213316394	0.0173884669413073
0.00290996669780018	-0.00368552809886722	0.00132395649552060	-0.00747480739527672	-0.0476460243274890	0.0173884669413073
0.0149242327602291	-0.0196984608839362	-0.00309667072492151	-0.00837738780994631	-0.0163267761469299	0.0128693769237720
0.0154995969780995	-0.00852297638568905	0.000552296937038406	-0.00502826615091220	-0.0191485359921697	0.0197105502934135
0.00317103491715154	-0.00445804709404210	0.0149195345063091	-0.00105217969497824	-0.0369523973349468	0.0174593418205650
0.0138218046666179	-0.00602144265214787	0.0127307784331298	-0.000790813537573416	-0.0622392593694711	0.0174593418205650
0.0105402461907857	-0.00647929322623692	0.00804363989428260	-0.00701816003255745	-0.0575432972805788	0.0157616105778128
-0.00430164107512729	-0.0466934819930840	0.00601422338392923	-0.000953487714766959	-0.0365935538678564	0.0106797041181205
0.0129566956917499	-0.0138399674287236	-0.00605278344354153	-0.00396937712015298	-0.0301362049251730	0.0125109918229176
0.0179666386523738	-0.0565178747146332	-0.00973632910843759	-0.00854893137380848	-0.0110011334411889	0.00645173395629112
0.00282028734370631	-0.0147437510547629	-0.00725215599608888	-0.000334449216004945	0.00245466578589947	0.0119813496370987
0.0140921261543607	-0.0105617321081031	-0.00854457689456548	-0.00548608234753354	0.00762331805577463	0.0121595968071639
-0.00764675202959548	-0.0421439679166272	-0.00483245782442624	-0.00162137888697301	0.0282958071914333	0.0125109918229176
-0.00120929618155902	-0.0285657849044989	-0.00687108176654737	-0.00688586407766175	0.0197580484946298	0.00999421741202598
0.0114297631677263	-0.0101103559570990	0.00448526258931082	0.00478383662593144	0.00234772894301626	0.0106519729608362
0.0152037788684735	-0.0292750493590914	0.00151667084991285	-0.00106903611331099	0.00242532461721082	0.0109237268430667
0.00843199068782227	-0.0129698737210379	0.00357005991441450	-0.00798857865017053	0.0122715527603325	0.0100263030485533
0.0121015561825171	-0.0103581029077136	0.000676623049003843	-0.00345231708751512	0.00497577748730027	0.00913604122647903
0.00480661169828789	-0.0179063634923261	0.00295237703379577	-0.00106903611331099	0.00301258343890811	0.0116972198664933
-0.0108585815417603	-0.0280151724633782	0.00108029473398531	-0.00546791385584994	0.00842545896895778	0.00835756347023478
0.00856806816416584	-0.0151341644963651	-0.00223389368827966	-0.00605868490883138	0.0224993650654333	0.0112285403900763
0.00233950699865613	-0.00653779221711977	0.00662682985848310	0.000811755144985448	-0.0103475031885036	0.00839767051589394
0.0193083912170112	-0.0129766346230205	0.0125984824782341	-0.00314443248672362	-0.0115911080828351	0.0106491654676400
0.00628311247718412	-0.0143976845465039	0.00555256264050257	-0.00512260365188049	-0.000285980997241443	0.0114975440748902
0.00712874088701770	-0.0141674701044204	0.0154570262139213	-0.00482640739010966	-0.0159705682856971	0.0112653815763032
0.00877679668893200	-0.0461553600318971	0.00546315830615035	-0.00482640166053171	-0.0371707515506712	0.00591899779837848
0.0146803819226215	-0.0177228451105457	-0.00238420343625428	-0.00385859000088648	-0.00474195341110738	0.0103750051626699
-0.00646124505569029	-0.0136106697191122	-0.000771481941565702	-0.00419720232823085	-0.0149124298296494	0.0107905714514783
0.0176049876920872	-0.0129874635253484	0.00485347391635164	-0.00416057313638813	-0.0135734847582082	0.0100646912208271
-0.00257699800473786	-0.0356372300120035	-0.00348778890461167	-0.00655079835906924	0.0152918997773646	0.00697564656415875
-0.00509609862427774	-0.0150049625135631	-0.00182637745649287	-0.00543854403927153	0.0340300261008821	0.00907232831966048
0.00510341529532156	-0.0121924845846044	9.87309e+08	0.00253903955081044	0.0330614982439929	0.0142344488706711
-0.0117679228584125	-0.0229090298889518	-0.00848653626991873	0.00355975240368010	0.0198037705266813	0.0144046746316045
0.00955011782502007	-0.00480338021632335	-0.00144046746316045	0.00168411203596188	0.0329205506263907	0.0147841445793197
0.00815960655201708	0.00508338469080379	-0.00136607462304067	-0.00666292619957634	-0.00798313555111679	0.00879948581761918
0.00944119854816571	0	-0.00277013061832055	0	-0.0116721243150666	0.0160795448583309
0.0292077841139430	0	0.000911220618220159	-0.00100325482885202	-0.0236437336696481	0.0161425702157953
-0.00165442136301820	0.00630912476108306	0.000911214888642207	0	-0.00473447631188092	0.0168955513501563
0.0119744741435571	-0.00288523210978438	0.00540873304519087	0.000890468086880520	-0.0126904995001321	0.0125136847245547
0.00815960655201708	-0.00131458863557021	0.00468292156947505	-0.00309012181732317	-0.00177775052842011	0.0153809947145074
0.00595549520992832	0.000811262401281635	-0.000698681924116380	-0.00422453241505859	0.000397413839943051	0.0153997877301877
0.0148019062709687	0.00509897487240930	-0.00326487394483807	0.000155704718573572	0.0152577514927748	0.0132835108180925
0.00104010174465689	-0.00466583596802425	0.00368327637473235	0.000612342913968116	0.0194658973148926	0.0297047104096600
0.00643511818023233	0.00273122105445322	0.0110457095576501	0.00268017051490706	-0.00944091206926814	0.0322674933315006
0.00846602438085304	0.00150459289959149	0.000134313912250158	0.000476203558182671	-0.00431809069342550	0.0207328788872654
0.0166682016970483	-0.0449022440381665	0.00511657040629776	0.00233719797874175	0.00183062880333274	0.0186702881205740
0.00841336955948052	-0.0257987425286941	0.00188444099945142	-0.00808621065846082	0.00852893514675841	0.0458663601200332
0.0157471147455960	-0.0125443379665942	0.00254110219887291	-0.00546653875714162	-0.000952656925964020	0.0188983826188156
0.0168707995734066	-0.0187537680713245	-0.00152044091220481	-0.0101732094272248	-0.00561499785143797	0.0208148691477487
0.00867057031371475	-0.0135267886979051	-0.000291949498593321	-0.00293044993897611	0.00573633885329078	0.0236723242636251
-0.000507444654919975	-0.00215647563100159	-0.000291949498593321	-0.00799396445344476	0.000372903278425150	0.0188983826188156
0.00493260511743716	-0.0114925593420726	-0.00504258436621252	-0.00588169824591547	0.000372903278425150	0.0188983826188156
0.00813462559214937	-0.0157212170532561	-0.00339282115006873	-0.00363294203243011	0.00210635901266149	0.0238496547012181
-0.00424286706450277	-0.00764663743803645	-0.00345615017516454	-0.00325935063169301	0.00370060261845711	0.0232814524557868
0.0105820721098302	-0.00396094318140865	0.00512663727475821	-0.00252855442315954	-0.0170035538945384	0.0188983826188156
0.00506094193396851	-0.0140722445188696	0.00219842187118311	-0.00149664024539508	-0.0340910461060635	0.0188983826188156
0.0127378831097894	-0.00846785784579746	-0.00248148594028955	-0.00256945215057598	-0.0320998458806453	0.0212846372439764
0.0162932581159147	-0.0133506041759023	-0.00315749019487465	0.00793214230735014	-0.0356351100681616	0.0155529966446057
0.00263460318146031	-0.0214000309439158	0.00611185539221952	-0.00291798237735406	-0.0515762856189684	0.0178255764432126
0.00923665261530400	-0.0112621157168710	0.00352970076732549	-0.000607833736120436	-0.0385518090200545	0.0273001211350549
0.0134430795640365	-0.0211656912057073	-0.00392964249706065	-0.00244133305800678	0.00158124892300205	0.0227226467181958
0.00917047598996639	-0.0221099256520829	-0.000885219793477122	-0.00244133305800678	-0.0196157257783194	0.0222860528783061
0.0197625175654319	-0.0224918593183171	-0.00576017389756822	-0.00574080792409280	-0.0404505911531181	0.0195284643061209
0.0155722480265221	-0.0189296088186502	-0.00537566765083387	-0.00193421384311444	-0.0189369426784279	0.0220148719538706
0.0111648274832578	-0.0198718379127428	-0.00901875676581575	-0.00244133305800678	-0.00795414388668317	0.0225498999429638
0.00956421258678029	-0.00907949029209962	-0.0164144386895849	0.00368531037490507	0.00333747342705909	0.0219479504833994
-0.0249038970442588	-0.00708892032025611	-0.00652467148361128	-0.000785989232938415	0.00540109551778178	0.0217548637064403
-0.0196201375533419	-0.0229804204302251	-0.00291397167278815	0.00408166538884272	0.000559862844723108	0.0175551976596904
-0.0110895981247571	-0.0193327992190838	-0.00446033892522263	0.000674617696720885	0.00194858362461632	0.0193949078440759
0.00602488039891866	-0.00272313089038597	-0.00410425138512677	0.000588169824591547	0.00630895287374452	0.0203683058422237
0.0205289059121989	-0.0174325846915324	-0.00403895711479366	0.00355818822889939	0.00230786826920900	0.0191316910329928
0.0279449851334747	0.0126024358870205	0.0176120350729674	-0.00357604732337362	-0.0185241265870361	0.0157959880455207
0.0149598134393068	-0.00414583093231942	0.000921442185285293	-0.00407835942236481	-0.0137036607692620	0.0183395768812245
0.0171080613963703	-0.00176865195863344	-0.00309533000368091	-0.000596787109830314	-0.00889081529016304	0.0166993706011035
0.0210156335591625	0.00237810716531409	-0.00388422986221859	-0.000366915869466033	-0.00808867437697989	0.0163535332759625
0.0241267943867229	0.00629560295711797	-0.0138643754307961	0.000113033113823409	0.00523419864163812	0.0177855839891125
0.00915706877756033	0.00401193642517529	-0.00715784714301035	0.00169626447079661	-0.00306859006338215	0.0173277334150234
0.00153494247399957	0.00486318555097911	0.000704033349922902	0.00169626447079661	-0.0115591370378668	0.0147367609696623
0.0272658009631266	0.00629560295711797	0.0113030249034433	0.00119144854624069	-0.0199529687365334	0.0127701979294348
0.0114238617024364	0.00101017042943925	-0.00243520240959888	0.000263871701842935	-0.00635771158211015	-0.00282940883180479
0.00390011798187756	-0.00408490832996316	-0.00251790313774806	0.00292250301435764	0.0249751156981936	0.0109267062236014
0.0121936305001947	-0.00110018209905430	-0.00323151634200555	0.00483288181319464	0.0127127875583627	0.00307631926403846
0.00443540953155649	-0.00418502697508432	-0.00150596226872186	0.0114849962991769	0.00752517038546872	0.00734921504658404
0.0177454196476738	-0.00165021012322399	0.00999484766560062	0.00724212923467409	-0.0277237661287747	0.00923905903804355
0.0121936305001947	-0.0136259676922422	0.00675419837634068	-0.000767694690539888	-0.0231398172888305	0.00470728373492401
0.0129519974378298	-0.00806741764278053	0.00700498200326944	0.00305458124529120	-0.0275758857218514	0.00631703157865587
0.0139927179769055	-0.00848579142478506	-0.00212800535816154	0.000426972732593851	-0.0100016085675832	0.00790618731923072
0.0192209005616947	-0.00564355406794729	-0.00922565182563749	-3.38728e+09	-0.0161720202464651	0.00535616416748762
0.0146012564511139	-0.00734079256699562	-0.0103974078124595	0.00404945370160046	-0.0120197378093725	0.0111851674849849
0.0249492753016332	-0.0101148823236805	-0.0172428210697850	0.0165934880005633	-0.00833716617272812	-0.00693599788473569
0.0255052162502486	0.0208580701655015	-0.00778002201274291	-0.00770135490747145	-0.0190482110822423	-0.00478668995575119
0.00885254170944830	-0.00182150158565630	-0.00229950881497805	-0.00352534628808249	0.00807538175613285	0.00265804288485911
0.00774713423530240	-0.00575942905243455	0.00116151150144511	-0.00234850243603968	0.00554340677493637	-0.00154708917925635
0.0138002614535210	-0.0125818667021753	0.000562434852265451	-0.00146311075522402	0.0111482690029785	0.00156066827900095
0.00689474492348628	-0.00878607860521312	-0.00171677635986229	-0.00146311075522402	0.0199132054655513	0.000841176527765416
0.00861888952059395	0.000646118775991078	0.00195017644728678	0.00178417911488148	0.00498172478921373	0.00271410680511266
0.0443111807767096	-0.00166524453576822	0.00497226525601612	-0.00146311075522402	-0.000670744502025801	0.00422585021798739
0.0121759834001046	0.000170421139541507	-0.00461540995247479	-0.000797007211338780	0.0231429112609242	0.00558215018104312
0.0147165355594942	0.00264612536272039	-0.00410093968907092	0.00233947835076637	0.0278930178614563	-2.24523e+09
0.0127596555060044	-0.0103520868508647	-0.00481859797536203	0.0104525836481306	0.0226843731374810	0.0120006010190151
0.0162259355749869	-0.0157167479824541	-0.00235269075752209	-0.00527847109046788	-0.00579982257699127	0.00899474983419977
0.0124230428013651	0.0227035099278384	-0.00684770508850603	-0.00603015161063386	-0.00579982257699127	0.000915964708763842
0.0143051518625903	0.00648106939540182	0.00442806421262291	-0.00129951984555827	-0.0131612989203911	0.00446280264374169
-0.00509368647196024	0.00850103210213554	0.00166711810775830	-0.000103221784539589	-0.00863584907132982	0.00596787109830314
0.0131661117658702	0.00881197629755304	-0.00529161474228818	0.00293682695923591	0.0245011650100613	0.00518349187676905
0.0159020425333994	0.00589808483885621	-0.00803292558351366	0.00150318342341547	-0.0274439335416328	0.00552883072862825
-0.0119963038355516	0.00279200041736070	0.00293618524650537	0.00174825466112678	-0.0317168235946004	0.00680874395843714
0.00545693598449523	0.00419029818679952	0.000717010843982615	0.00416294518165997	-0.0213048053583650	-0.000415455134996131
0.0131634188642331	-5.27442e+09	0.00339943308302454	0.00184703831458528	-0.0114981170326854	0.00781010229698728
-0.00525263642348543	-0.000809830006793808	0.00426065167446363	0.00213215930217623	0.00164041827450521	0.00844545519600785
0.0128367183294495	0.000294028762431851	-0.000797677571959083	0.00140862819848503	0.0117071320363491	0.0108012284664677
0.0178616727843058	0.00103334084267434	0.00764915845233503	0.000827517213929497	-0.00480839359703075	0.0108012284664677
0.0100905889131670	-0.000464210978572788	-0.00139123892940281	-0.000218182901343613	9.09668e+08	0.0108012284664677
0.00102278696008803	0.00180914861559328	0.00595560980148734	0.00131646793713824	9.09668e+08	0.00406959889767726
0.00469943421313072	0.00700910729939439	0.00359869061543719	0.000827517213929497	0.00248537059414053	0.00573845879713276
0.0261454392905278	-0.00901405851189568	0.00201068079045260	-0.00593601464489387	-0.00744197691361572	0.00192327034922744
0.0105350322748500	0.000943953697055983	-0.00330993707542511	-0.00761627067489452	0.00943650029424563	-0.000949230638349138
0.00537539836067016	-0.00708909220759465	0.0133061999467797	-0.000120895813645989	-0.00580165604193569	-0.000437827418022604
0.00734377194753030	-0.0144742317079334	0.000419161598972832	-0.00492411961249127	-0.00344293203883087	0.00233673961250565
0.00126039828730674	-0.0114660886919375	-0.00113445070478108	-0.00492411961249127	-0.00501242959745479	0.00148214441317827
0.00472413442367881	-0.0147248434475236	-0.0112586206743207	-0.00492411961249127	0.00905674386763292	0.00308049612636497
0.00684724672226993	-0.00795506061915538	-0.00384776109855851	-0.00492411961249127	0.0242071803653797	0.00148214441317827
0.00495104862886242	-0.00826016064506254	-0.00256050827939399	-0.00224185207205403	0.0196774333328549	0.00270491083250081
0.00355312328199043	-0.00516390817933147	-5.03056e+09	-0.00107820916761104	0.0172496965633266	-0.00107094406276878
0.00880521539557049	-0.00503847625882143	0.00711487530837554	-0.00241977838575396	-0.0158587269240875	-0.00107094406276878
0.0166337096377815	-0.00100065360046213	0.00142613778870423	-0.00492411388291332	-0.00733099498869888	0.000429950394255145
-0.00253044518388348	-0.00222035469558072	-0.00387746323065809	-0.00210726428597780	-0.0303610908597618	-0.00325507636654133
0.00823999253067393	0.0107505789973782	-0.00183980758721073	0.0142702014370873	-0.0310243468034053	-0.00919860821770731
-0.00269918698412745	0.0122096733184583	0.00995920969074348	0.00368883406534512	-0.0436492426359949	-0.00436648843838020
0.0127069433888524	-0.00322814735017018	0.00381581870147996	-0.000465719003489572	-0.0197354166617222	-0.0108425960192762
0.0271599756583659	-0.00291469359961001	-0.00315606352996477	-0.00380180988338902	-0.0252048717740410	-0.00511602609639239
0.0134945884698187	0.00172336537450630	-0.000952192830149964	-0.00135511394041981	-0.0295638200878373	-0.00335212968745854
0.00811503043555590	-0.00116539615529609	0.0184533662993374	0.00107246240092588	-0.0277167187478945	-0.00237693833141203
0.00868569639950620	0.00102169261069933	0.00870626558435140	0.00107246240092588	-0.0150016966541308	-0.000140783178714980
0.0132327467574439	-0.0108042078470024	0.0163066653283208	0.00621699314762602	-0.0197940875399436	-0.00942985398382211
0.0242084981683085	0.0114126890254314	0.000203151353588356	-0.0110355109088967	-0.00471926428242020	0.00324593196013104
0.0143379823442513	0.00326463903214206	-0.0157449948017540	-0.00103163915802280	0.00763048002821377	0.00883873342658565
0.0175204191215259	-0.00384503954903164	-0.0105311361618431	0.00660448450447300	-0.0108298190604448	0.00414069723047504
0.00727478782899655	-0.0145076924431690	0.00604350152726041	0.00163865356449620	-0.0169472894390566	0.00414069723047504
0.0113917760659091	-0.00543536985308651	0.00600683222837204	0.00197927124412353	-0.0250542984654806	0.00414069723047504
-0.00688511923252808	-0.00722557075439481	0.0243583266317352	0.00197927124412353	-0.0340004041828738	0.00414069723047504
0.0264672696840528	-0.0157495784641151	0.00594827594170967	0.00197927124412353	-0.0421344568172281	0.00158036083841959
0.00830301788813832	-0.0128772837413448	-0.00187083325181707	0.00197927697370148	-0.0332109829327426	0.00158036083841959
0.0112368482781057	-0.0206611445713151	-0.00394794276903713	-0.00108855105581315	-0.0277378608905349	0.00406642471149224
0.00702543659655562	-0.00796073290132717	0.00590117881094991	0.00334989515205753	-0.00920359295052495	-0.00172225956596169
0.0107869618173690	-0.000360173302132933	0.00345581785964337	0.00365803758385684	-0.0129153281389415	-0.00328402219435134
-0.00717354618659693	-0.00844539790022834	0.00411716012425107	0.0168147070052633	-0.0207189560128438	0.00428395386799160
0.0151060322686242	0.0182511694934358	0.00299656353895625	0.00408839764293550	-0.00771418916208238	-0.00439851104955006
0.00549947237120574	-0.0134387823805730	-0.00171056549736307	0.00741470412256750	-0.00865286591784521	-0.0116232510151419
0.00643706623673577	-0.00157716946350071	-0.00313116851376634	0.000600780625662376	-0.00498927064337560	0.00410472121051878
0.0123677523741349	-0.00336810948036474	-0.00347793403053542	-0.00193314814161550	-0.00935370789284923	0.00584010150998897
0.0118953486720496	0.00369147540078067	0.00927624399894754	0.000338874169056740	-0.00302837415574192	0.00224960419102215
0.00487673600283395	0.00966929304640729	-0.00493580222193399	0.00441178075208529	0.00629961366168389	0.00366705020997425
0.0175627607025861	-0.00137987144674742	-0.00368293260005527	0.00265651881712406	0.00886325602021724	-0.00266212807393839
0.00146213672697230	-0.00960901788635952	0.00581878748001010	-0.000238347005027652	0.00189549335531950	0.00238604836035461
0.00843594409660868	-0.0139086650683598	0.00874459646084565	-0.00966682932788822	-0.0153073123420536	0.00560168804185708
0.0122663388443968	-0.0155057276265074	-0.00287692422175499	-0.00320491964115558	0.000147693622682053	-0.00685142931417438
0.0112133570085053	-0.00541077850451949	-0.00552459084094428	-0.00876906175869774	0.0145171462467887	-0.00343283652248067
-0.000426632968621338	-0.0139035084482036	-9.8951e+09	-0.00703712493557628	0.0124173705191933	-0.00954547686687951
-0.0107351091369096	-0.0101066890272102	-0.00244565888936002	-0.00192037691236203	-0.00480949367599740	-0.00443663566123807
0.0118705395995204	-0.00520564815470675	0.0139894521174732	-0.00144562981289458	-0.0302406551312253	-0.00563630042226093
0.0178441975715544	0.00404851978039440	0.0161360957927104	0.0123911290521763	-0.0692711703891117	-0.00995067261959603
0.00919058680857548	-0.00683561567902877	0.00477894929593898	-0.000400810906710382	-0.0309099271317176	-0.00103557537807535
0.0118705395995204	-0.0163826968277347	0.0116509821724263	-0.000400810906710382	-0.0397059752025661	0.000304731041087099
-0.000780357057812279	-0.0129291937175836	0.0111569779614645	-0.00622839500774913	-0.0336107928821848	-0.00103557537807535
0.0219426792716842	-0.00640916319211290	0.0293165887992383	-0.00321422447574850	-0.0502397469702667	-0.00359756188858078
0.0132346948139474	-0.0125280086694330	0.0125565992634100	-0.00284678091215315	-0.0188141005271518	-0.00359756188858078
0.00534683641458289	-0.0128315617092933	0.0116301838044630	0.00853999323220443	-0.0224190936783354	-0.00475253021200549
0.0140227982611498	-0.0286277216421526	0.00781972798794548	0.00182786714676021	-0.0181488392312254	-0.00348822435253597
0.00420144794549276	-0.0230470554217988	-0.00216782019534518	0.000481438673556782	0.00897584222696045	-0.00380542524707629
0.00176210878061304	-0.00683767832709124	5.82629e+09	0.00175479210956922	0.0253941770295522	0.00328382165912304
0.0279060812991853	-0.0206327831604561	0.00397235077110971	0.00254407584982964	0.00711739632267411	0.00837246037290818
0.0345055810708406	-0.0262803708512811	0.0242479749603930	-0.00246640569112170	-0.00511835803461857	0.00670205921698378
0.0136775338938040	-0.0123176758628405	0.00738783240197586	-0.000390378491176640	-0.00266946766329402	0.00477252070947761
0.0174961257110124	-0.00906975000958239	0.00665456101576743	0.00236776527711198	-0.00975019468707976	0.00777503727992527
0.0122622135482718	-0.0108647121901682	0.00665456101576743	0.00308502249294650	-0.0130734071946180	0.00958501095474354
0.00290013474203574	-0.0263202487138222	0.0123732527689682	-0.00159581923973222	-0.0114447746619587	0.00958501095474354
0.0171584816823418	0.00115825137159081	-0.0115122690902251	-0.00369020916405343	0.000365876524025666	0.0108665456551127
0.0130331855573999	0.00442061576128621	-0.00345455735249408	-0.00416312852815442	0.00189162016062441	0.00958501095474354
0.0212390870992635	-0.00752551416014580	-0.0117156118117170	-0.00134557992270884	0.000359588312224105	0.0143847929961135
0.0153442681198396	-0.00997622653725887	-0.00709906167322993	-0.000264063069746508	-0.00370785626414346	0.0110421572193203
0.0110840977299238	0.00160873370843447	0.00463637447819862	0.000687744159807332	-0.00745681652050961	0.00800754355318936
0.00828961067573226	-0.00285844060328407	0.00208303963039967	0.000687744159807332	-0.0109095174897475	0.00693697191298742
0.00953533551390570	-0.0166213910451862	0.00208303390082172	-0.00275483264519056	-0.0162316651529382	0.0146357485103808
0.0133174872153438	-0.00783445300328034	0.0290852284415645	-0.00442536558140784	-0.0267512848630991	0.0121258495930307
0.000686827427335123	-0.00273202319536640	-0.00311494234900823	0.00167152415320286	-0.000135821937166942	0.00135921631823295
0.0824927444695505	-0.000874287758746026	0.0132062188115294	-0.000557576170162741	-0.0132447215753622	0.00442423685455144
0.00882693049600595	-0.000173576991077088	0.00179474445662369	0.000874820609495498	0.00865172000225494	0.00429906276504920
0.00871027628891731	-0.0751204965196022	0.00286879395064208	-0.00295606115241846	0.00410362686113008	-0.00899767191895494
0.0141338374818462	-0.0407947669006532	-0.00169993713026340	-0.00478341836674100	0.00537122722792161	-0.00250595696771958
0.00793930427978928	-0.0263128002624855	0.000388769625687913	-0.00406088993919127	0.0155627942229024	-0.00245323912098960
0.00344410087273294	-0.0170440620106542	0.0138205441594686	-0.00186159717215956	0.00496332711441208	0.000508082356945955
0.0184946765563664	-0.0306475697573273	0.0117579533927772	-0.00406088993919127	-0.00833745265162569	-0.00233631562373725
0.0143857670243652	-0.0357576657405400	0.00316979732831406	-0.00406088993919127	-0.00214134954521013	-0.00233631562373725
0.00835681862510111	-0.0215038508963935	0.00256318972187520	0.00474221124211519	0.00283618119294323	-0.00610933437792094
0.00572348168036804	-0.0107985355648306	0.00117348058978539	0.00388002435200232	-0.00878688074612631	-0.00610933437792094
0.0211368141328327	-0.00957744791184781	0.000370976421360125	0.00599290935395036	-0.00488492356972637	-0.00392600421506157
0.00196447174427530	-0.0174356786636261	0.0133955813628201	0.000578280573047589	-0.0138242683851370	-0.00211477003309401
0.0379466509968374	-0.0302076527622258	0.00140942460982026	-0.000281116585560782	-0.00687566542890842	-0.00119787713270206
0.0584015880576848	-0.0158815306443337	0.00418954761208790	-0.00522844614537501	-0.00274470848095060	0.0117225446010381
0.0108813279662270	-0.0295623303975700	-0.000293657485780606	-0.00370427527792390	-0.0215194926442005	0.00765574746697903
0.0108813279662270	-0.0488292394702137	-0.00406722112282747	-0.00518929020965577	-0.0132109743612290	0.00418389824822791
0.0108813279662270	-0.00516714539087396	-0.00398290465369602	0.00117140648256702	0.0255474432397497	0.00415839589676664
0.00318998263143652	-0.0122082982197500	-0.00174680507790510	0.00736583082264284	0.0192404384225087	0.00648318933924380
0.00974967902506414	-0.0136128469587337	0.00141628291462798	0.00333483209162354	0.0154095853084845	0.00508884497859138
0.00933915476485291	-0.0169668845956500	0.00431109487874695	0.000930466270558603	-0.00196383003154475	0.00599457093155624
0.0219396998911495	0.00487069702767327	0.00306805721263268	-0.0118047640446394	-0.00363961699074338	0.0141706213722936
0.00136435002007732	-0.00723708720607694	0.00160806334781417	-0.00587459356925584	0.00549926610639950	0.0132621394923341
0.00654638658404673	-0.0107218165160626	0.00160806334781417	-0.00587459356925584	0.00541001074107402	0.00976234139233653
0.0125355717123287	-0.0166822391630291	-0.00177388879288093	-0.00557949738645167	0.0116913184012035	0.00832507676325086
0.0110840977299238	-0.0195481167584939	-0.00400809187836997	-0.00632889180501507	0.0280546492554627	0.00780208088785545
0.00629886881655022	-0.0115932280266771	0.00268378587859434	-0.00587459356925584	0.0334620530385689	0.00531059110446292
0.0237500746364243	-0.00566896474616134	0.0109983832437723	-0.00587459356925584	0.00511593442314517	0.00486432573699142
0.0123253534972952	-0.0113013060300579	-0.00251586340799740	-0.00587459356925584	0.0229675861756142	0.00518964544348875
0.00792853267324082	-0.0101133926334132	-0.000892204148999767	-0.00655097024640778	0.0292984260371327	0.00466975499934294
0.00741395927743383	0.000922227137464622	-0.00139732947076505	-0.00178778874899081	0.0206652698674400	0.00483154682153199
0.0405191742011952	0.000663175729552123	0.00260781167495999	-0.000845467981650946	0.00198466277697571	0.00214163029452975
0.0103099744529226	-0.0121216670011262	-0.00744747730844898	-0.00587911993583738	0.00336727296198385	0.00396016968838522
0.0154343943810136	-0.00890594137595449	-0.000806426637490731	-0.00587911993583738	0.00987326602147386	0.00198748745890570
0.0103099744529226	0.00109785589040607	-0.00141680430622155	-0.00387116642448960	0.00151972471496090	0.00328637132131138
0.0288814846496160	-0.00140116828799243	-0.00539640299343966	-0.00230960433132825	-0.00457561803360295	0.00355345559751161
0.00887757996509551	-0.00283356277581949	-0.00301077289227550	-0.000130621199260540	0.00324604082211212	0.000817983196218520
0.0103099744529226	-0.0165411196580883	-0.00210445679278166	-0.00524139499154497	-0.0229450116384860	0.00388279173815281
0.00830112712741439	7.611e+09	-0.00571083650182950	-0.00934454056812714	-0.00822939281146401	0.00346668686901700
0.0112635481113588	0.00429674228597892	-0.00400395512308912	-0.00389523638146305	-0.00558766776461023	0.00802610738575160
0.00504064776886498	-0.0137550550834852	0.00283469723225385	-0.00814132919835241	0.00645087451959843	0.00729466946448759
0.00890015450222367	-0.00812637499989949	0.00140230274442679	-0.00511026214097337	0.00458868147133193	0.00455465350787911
0.0120049554982581	-0.00816854469362112	-0.00181018566920247	-0.00713223592956800	0.00252338061426951	0.00837280414758526
0.0281549741653901	-0.000199734233298195	0.0163913484904411	-0.00315189239721622	-0.00142339905044350	0.00333967358499240
0.0134562575933245	0.00129191669561688	-0.00440210349492553	0	0.0109637765929464	0.00271961865910182
0.0134413033948715	-0.0229785296695012	0.0104445049432193	-0.00436835628079233	0.00654048511875689	0.0283821519311595
0.0205317707011745	-0.0216388397529263	-0.000996837701546558	-0.00661691768862734	0.00848819784752461	0.0191122104679584
0.111731353712872	-0.0111095943518072	0.00443637210065231	0.00121214951137877	0.00191314618498748	0.0374354007562421
0.00423627232028082	-0.0107779090842059	-0.00187255212520246	-0.00296097713030068	0.0143977418422834	0.0350540162723399
0.0150952606620757	-0.0129065045888964	0.00789810861431937	0.000159965805695960	-0.0176651482605760	0.00985057689278668
0.00836100121700556	-0.00481134432967567	-0.00278480406745385	0.00215822315227674	-0.0180336174186246	0.0269734206002713
0.0173517976424189	-0.0979591671913120	0.00338377414648362	0.0146956798957515	-0.00109212631245476	0.0394584574350695
0.0133844659815946	-0.0304315073727834	0.00459353442385669	0.00366832217627944	0.00398439434396336	0.0334682409827563
0.0151524991458093	-0.00455295755280553	0.00113313863143023	-0.00129526849871840	0.00425626854733088	0.0733116687603742
0.00847100911367068	-0.0172860793833174	-0.000804111887998403	0.000590834078338905	-0.00289008506230914	0.0525504284622498
0.00396391110278743	-0.00593320715169773	-0.00261914478014768	0.000739487978285597	0.0150293132198561	0.0402819696740111
0.00859912247666194	-0.0393910203025826	-0.00150340687695557	0.00286562549403501	-0.0195603780553097	0.0496262237632406
0.0201920067286619	-0.00413316283546907	0.00106088865346423	-0.00247178003524003	-0.00310893775131526	0.0566926841379276
-0.0403077527747920	-0.00504268749861565	0.0106271638883070	0.000159965805695960	-0.0365852459798270	0.0643047722209177
0.0272903235567582	-0.0258559810124277	0.00375115468472150	0.00517056594891089	-0.0292732731899265	0.0387701059399994
-0.000699587197432687	-0.00439542280703431	0.0141289673405876	0.00342038614959248	-0.0203427519245609	0.0212471085083953
-0.00219113384802905	-0.0433275841298085	0.00653257830118408	0.0124056248843931	-0.0155005137105717	0.0279097482290741
0.0129935941737563	-0.00142087230656698	0.00436940479355742	0.000159965805695960	-0.0123400212168506	-0.0207755069472232
0.00764698121271353	-0.00593320715169773	0.0114885486375067	-0.000331834809585763	-0.0190444868565739	-0.00943226040656166
0.0156410602577173	-0.00771613721858582	-0.00247023877877113	0.000159965805695960	-0.00505614054764532	0.00123845973333118
0.00365651351612179	-4.98908e+09	0.00199441451864883	0.000687641027404209	0.0137572896188862	0.0149274413238819
0.00635891479347993	-0.0211807599957192	-0.00157687152544725	-0.00594225988486080	0.0331613074919047	0.0214529722441859
0.0280737860458201	-0.0216135723141610	0.00464282598297179	-0.00737482626002639	0.00451566372992046	0.0177145372225163
0.0204395244961584	-0.0815250187535746	-0.00346078540372715	-0.00555011611071736	0.00495029232457285	0.0187139475045630
-0.00490183155426068	-0.0366758879030167	0.00106169652395537	-0.0116437056084281	-0.00323222680967151	0.0248572582797352
0.0198694314900033	-0.0743670570190052	-7.71155e+09	0.00316858838736633	0.0162343580545753	0.0277074368316134
0.00990305982682066	-0.0167153561235876	-0.00612887223873490	0.00162232426733497	0.0139917439486537	0.0253614038436708
0.0100507683464054	-0.0293326889132815	-0.00167603333105054	-0.0101207837889704	0.0209231581710284	0.0462349438696408
0.00687171202012202	-0.0124781613412566	-0.00149758562575704	-0.00143383261189284	0.00727364191340629	0.0446426368611927
0.0110253695559229	-0.0617849038379323	-0.00363074760407476	0.000316292183477249	-0.00604527769642532	0.0330708374560536
0.00585454004642626	-0.0142393190119298	-0.00108258083558789	-0.00403387497915085	-0.0137291000953658	0.0470166874853173
0.00953264261226859	-0.0263967958752517	-0.000851936675157972	-0.0179756340897574	0.0118209214544621	0.0252723662023074
0.0132349812928449	-0.0288165112356482	-0.000311829415210975	-0.0139614344812913	0.00389835900144651	0.0288693379443592
0.0119194701952246	-0.00744426874479625	-0.000479774231161927	0.00343805616799431	0.000364665864204554	0.0414997341717821
0.0119194701952246	-0.0398750550479092	0.00324600644464441	-0.00495638859551304	-0.00420618630645850	0.0521952519250482
0.00719961576627539	-0.00865773605910382	0.000678702885800168	0.000486464086377874	-0.0348344015494662	0.0520993387901433
0.0181519332033191	-0.0128312752303958	0.00646410984466595	-0.00533494754033393	-0.0235298869557556	0.0474530521420889
-0.0174942922460680	-0.0137011970507429	0.00443239004397615	-0.00366138365738040	-0.0238238716004372	0.0322363817232250
0.0303962704683829	-0.0258264163901989	0.0161119742695353	-0.00736909668207508	-0.0216703524316585	0.0201236528637028
0.0171707429791576	-0.0368707508491407	-0.00559261239038221	-0.00736909668207508	-0.0110030242019128	0.0157637305216548
0.0156520037516043	-0.144711377358397	0.00324606374042392	0.0201150012009964	-0.000478143020319189	0.0114235752235388
0.00697948538138612	-0.0349039013300156	-0.00147709665500317	8.26108e+09	0.00291972989862921	0.0151187519316761
0.0138321179069303	-0.0288997047075012	-0.00733156794649402	0.00860244563187369	0.00164583272566919	0.0110734407149344
0.0127926578750039	-0.0271533293479424	-0.000157231651097596	-0.00560964069605350	-0.000321409842503357	0.00841256741856734
0.00935313493505410	-0.0903628927434675	0.00605152293639224	-0.00738261848604017	0.00772209597965518	0.0201851885308999
0.0127242467142653	-0.00440870969830339	0.000271545325593122	-0.00935640079448634	0.00698819433987211	0.00472944001286172
0.0443082013961749	-0.0196770895581779	0.00295504128754312	-0.00584766455288469	0.0107624392237374	0.0259661035006518
0.00941495708114871	-0.0173157585971052	-0.00229491369346110	-0.00641792944637840	0.000300994783305051	0.0440500839094684
0.0115051644135655	-0.0623108790938624	0.00177494303522397	0.000391940947083962	-0.00320607128632379	0.0354728484205805
0.0209860689369337	-0.0129947973851261	-0.00553507596859517	-0.0213970515633811	-0.00743991426555325	0.0357182462442350
0.0134664562420778	-0.0164351797617686	-0.00226117220890584	-0.00886291224554017	-0.00549065455073868	0.0190949071425454
-0.0257137728876762	-0.0156481076385974	-0.00537215541954972	-0.00616846362237844	-0.0103773542896300	0.0143781466856900
[truncated: 9,573 more rows]
